# Supplementary material for: Burden of silica-attributed pneumoconiosis and tracheal, bronchus & lung cancer for global and countries in the national program for the elimination of silicosis, 1990–2019: a comparative study
Source: BMC Public Health. 2024 Feb 22;24:571. doi: 10.1186/s12889-024-18086-9 (PMC10885413; doi:10.1186/s12889-024-18086-9)
Supplement: Supplementary file 2 — Supplementary Material 2 [file 12889_2024_18086_MOESM2_ESM.xlsx]

## Sheet: Table S1
Table S1 The age-standardized mortality rate due to silica exposure for global and national program for the elimination of silicosis countries from 1990 to 2019
Sex	Year	Global			Brazil			Chile			China			India			Peru			South Africa			Thailand			Turkey			Vietnam
		Value	Upper	Lower	Value	Upper	Lower	Value	Upper	Lower	Value	Upper	Lower	Value	Upper	Lower	Value	Upper	Lower	Value	Upper	Lower	Value	Upper	Lower	Value	Upper	Lower	Value	Upper	Lower
Both	1990	1.12124	1.57569	0.665739	0.603218	0.861077	0.356075	1.69041	2.00525	1.37565	1.93192	2.67229	1.30772	0.501364	0.7766	0.237898	0.638448	0.935952	0.355372	0.690957	1.09373	0.361937	0.712354	1.13812	0.310289	1.34286	2.15289	0.64312	0.665012	1.07044	0.307358
Both	1991	1.1087	1.54982	0.653807	0.589265	0.840458	0.348375	1.56247	1.85157	1.26566	1.90736	2.57527	1.32191	0.504761	0.767918	0.24014	0.56651	0.847312	0.314187	0.69371	1.09688	0.364158	0.734193	1.17039	0.324639	1.3054	2.11075	0.621006	0.67361	1.06936	0.312947
Both	1992	1.09706	1.54482	0.65622	0.592339	0.845639	0.353192	1.48879	1.76749	1.21054	1.88097	2.53894	1.28764	0.499133	0.760246	0.240695	0.606672	0.888675	0.325362	0.705131	1.08613	0.377736	0.746608	1.19169	0.335769	1.26929	2.08357	0.618104	0.683463	1.08382	0.317081
Both	1993	1.09379	1.53298	0.642911	0.610263	0.858087	0.364902	1.46197	1.74979	1.18405	1.85537	2.49791	1.25857	0.491816	0.743358	0.24276	0.617276	0.900742	0.348347	0.665804	1.0369	0.357687	0.755711	1.21685	0.331737	1.23041	1.97002	0.590099	0.6819	1.07952	0.309019
Both	1994	1.08275	1.52267	0.636671	0.609337	0.862101	0.365045	1.43247	1.71892	1.15405	1.82706	2.4377	1.24842	0.484037	0.73294	0.234939	0.598525	0.870661	0.335521	0.682187	1.05708	0.369967	0.762903	1.20653	0.337503	1.184	1.88348	0.568598	0.6816	1.06068	0.314061
Both	1995	1.06903	1.49553	0.63167	0.60502	0.856511	0.361457	1.47765	1.76771	1.19412	1.80833	2.47117	1.23536	0.469486	0.70575	0.234204	0.60118	0.88893	0.332473	0.697247	1.05794	0.374959	0.767194	1.22392	0.339803	1.13039	1.80174	0.545988	0.684044	1.05561	0.315602
Both	1996	1.04609	1.46917	0.612607	0.621241	0.874618	0.375038	1.47979	1.76028	1.19807	1.77937	2.36312	1.20588	0.472974	0.707075	0.238693	0.572411	0.840882	0.316667	0.720933	1.05512	0.398032	0.774857	1.21297	0.344588	1.05539	1.68314	0.498728	0.679065	1.05748	0.315783
Both	1997	1.02132	1.43769	0.593408	0.613996	0.859667	0.371051	1.45402	1.71571	1.18661	1.74584	2.37364	1.15655	0.492993	0.736631	0.248995	0.548872	0.793954	0.30917	0.779027	1.12743	0.446277	0.713325	1.16435	0.332188	0.988036	1.53878	0.475818	0.690377	1.08984	0.323619
Both	1998	1.00309	1.41145	0.589871	0.616691	0.866582	0.372299	1.40612	1.65529	1.15205	1.72584	2.32642	1.16576	0.48509	0.720956	0.251312	0.531719	0.783798	0.295294	0.763741	1.11511	0.433075	0.719347	1.15136	0.335086	0.91153	1.40675	0.438154	0.704147	1.11138	0.330116
Both	1999	0.991979	1.39982	0.579429	0.617709	0.868441	0.372659	1.38823	1.64213	1.1204	1.71743	2.30725	1.15029	0.461489	0.684531	0.236356	0.473768	0.695587	0.269099	0.700354	1.00422	0.399205	0.739539	1.18212	0.322487	0.82681	1.27171	0.39587	0.717162	1.13315	0.334271
Both	2000	0.982017	1.38943	0.577353	0.628244	0.879447	0.378304	1.31563	1.56872	1.0475	1.73797	2.322	1.1593	0.45786	0.678033	0.235794	0.424761	0.619347	0.238989	0.674406	0.978624	0.391659	0.722259	1.13912	0.321273	0.73689	1.14334	0.356776	0.732555	1.16455	0.338964
Both	2001	0.966572	1.35975	0.563531	0.628397	0.878864	0.378697	1.33365	1.59018	1.06379	1.73439	2.32916	1.14935	0.455574	0.673837	0.234752	0.387694	0.569488	0.217866	0.616832	0.885744	0.354521	0.658554	1.07877	0.298436	0.681593	1.05359	0.331129	0.750097	1.18805	0.347252
Both	2002	0.959867	1.36233	0.557377	0.627544	0.883217	0.380337	1.29536	1.54731	1.03265	1.74108	2.38656	1.17272	0.447327	0.658096	0.23329	0.370878	0.56025	0.204819	0.57827	0.836027	0.33825	0.64151	1.03662	0.290277	0.646201	0.97844	0.312375	0.7693	1.22487	0.365265
Both	2003	0.952581	1.35043	0.555467	0.62851	0.885429	0.380516	1.278	1.52369	1.01711	1.73738	2.36975	1.14843	0.437014	0.63628	0.228712	0.360901	0.545278	0.19943	0.54507	0.781399	0.311918	0.635416	0.993455	0.292622	0.628595	0.956765	0.307922	0.786316	1.25977	0.370239
Both	2004	0.941792	1.34425	0.540505	0.638416	0.898992	0.384337	1.25511	1.5026	0.996094	1.74396	2.39335	1.14589	0.408217	0.595824	0.220528	0.344912	0.517906	0.190191	0.505023	0.729347	0.291486	0.633843	0.99054	0.29177	0.629486	0.948947	0.311085	0.809527	1.29439	0.382114
Both	2005	0.933706	1.33122	0.529969	0.622571	0.877294	0.372388	1.19698	1.4376	0.945701	1.71477	2.33726	1.11592	0.410486	0.591921	0.222903	0.333347	0.504442	0.181191	0.475482	0.681336	0.27946	0.629164	1.00029	0.288647	0.64239	0.973969	0.320821	0.828598	1.3488	0.393394
Both	2006	0.912113	1.29506	0.517006	0.624855	0.883497	0.37331	1.15202	1.39864	0.904205	1.64823	2.22229	1.06223	0.416687	0.595734	0.2277	0.325317	0.500207	0.175259	0.460579	0.656751	0.273673	0.623613	0.983776	0.276149	0.66737	1.02054	0.325269	0.850265	1.37431	0.396815
Both	2007	0.901447	1.29051	0.503846	0.623877	0.883433	0.367662	1.14534	1.40089	0.889837	1.61668	2.21889	1.03604	0.422979	0.609048	0.234366	0.31737	0.483832	0.167293	0.437014	0.619463	0.263098	0.614793	0.958642	0.273136	0.703406	1.07875	0.343889	0.874983	1.42042	0.406563
Both	2008	0.894832	1.27465	0.498847	0.621641	0.881767	0.36482	1.08969	1.35324	0.825306	1.60532	2.22194	1.01604	0.428862	0.610362	0.234771	0.323211	0.498384	0.161635	0.420083	0.592007	0.255165	0.60835	0.970173	0.270078	0.7573	1.1546	0.359819	0.900808	1.44765	0.409882
Both	2009	0.883556	1.26113	0.492991	0.619602	0.875172	0.360152	1.10441	1.3728	0.830631	1.59024	2.19887	1.01345	0.420818	0.599719	0.23532	0.365327	0.556514	0.176439	0.403233	0.570021	0.249027	0.600003	0.939996	0.271841	0.847641	1.31659	0.407915	0.918524	1.46645	0.42006
Both	2010	0.877573	1.25755	0.495344	0.614082	0.869076	0.356108	1.11209	1.38822	0.841691	1.58759	2.20481	1.00955	0.417197	0.590344	0.23583	0.37942	0.583904	0.18404	0.390112	0.54876	0.242335	0.605628	0.960008	0.26961	0.923103	1.43567	0.435676	0.935973	1.50108	0.420407
Both	2011	0.864836	1.22491	0.488588	0.609183	0.863661	0.355529	1.078	1.3561	0.812856	1.55832	2.12425	1.00714	0.415647	0.584226	0.23678	0.37959	0.595176	0.188687	0.369305	0.518383	0.22995	0.599067	0.965822	0.270631	0.964924	1.55658	0.454684	0.958014	1.53408	0.42199
Both	2012	0.851586	1.22807	0.481127	0.597742	0.854128	0.342497	1.04118	1.31357	0.777354	1.52499	2.09557	0.993332	0.414696	0.576175	0.238298	0.372235	0.583225	0.184203	0.353621	0.49429	0.219406	0.58737	0.936835	0.262648	0.975818	1.55466	0.465429	0.969841	1.56131	0.436236
Both	2013	0.834042	1.18578	0.469901	0.589795	0.842341	0.337801	1.02425	1.29894	0.756133	1.47761	2.02464	0.9443	0.414151	0.576585	0.240896	0.363428	0.560379	0.178521	0.340814	0.476804	0.215814	0.568892	0.91497	0.261744	0.977086	1.56483	0.457563	0.98408	1.58519	0.446576
Both	2014	0.817501	1.18436	0.458827	0.57397	0.819889	0.326417	0.994123	1.26459	0.725725	1.43409	2.03056	0.91398	0.40808	0.568149	0.237089	0.349043	0.540421	0.168405	0.334495	0.465353	0.211675	0.558741	0.908626	0.25344	0.979732	1.55649	0.462543	0.999538	1.62392	0.452748
Both	2015	0.809927	1.1675	0.453742	0.558296	0.800915	0.318656	0.973606	1.23638	0.705147	1.39971	1.94297	0.880629	0.406377	0.5712	0.232942	0.341459	0.53494	0.163928	0.32646	0.459094	0.203918	0.551129	0.873001	0.244989	0.966269	1.51085	0.452711	1.00384	1.64712	0.444357
Both	2016	0.802164	1.15903	0.442795	0.553827	0.799291	0.31743	0.928198	1.18348	0.665876	1.38181	1.95541	0.832559	0.403114	0.559481	0.231531	0.339235	0.545242	0.155656	0.309746	0.431324	0.195203	0.554905	0.881798	0.251761	0.947221	1.50813	0.433998	1.01074	1.68501	0.448761
Both	2017	0.793054	1.15805	0.446405	0.529739	0.764757	0.303905	0.942305	1.20389	0.677254	1.35559	1.92896	0.837508	0.399305	0.557594	0.228848	0.336846	0.550187	0.155529	0.2948	0.417183	0.184203	0.553078	0.899128	0.249041	0.941676	1.53063	0.422698	1.01902	1.67975	0.446584
Both	2018	0.789498	1.15693	0.438909	0.521893	0.752018	0.29971	0.943342	1.20428	0.685698	1.34035	1.96078	0.824844	0.401417	0.568687	0.231044	0.336594	0.558793	0.152248	0.269007	0.37963	0.167064	0.555874	0.918194	0.239808	0.927719	1.53868	0.431829	1.02806	1.73467	0.442012
Both	2019	0.788578	1.16477	0.44145	0.5197	0.752361	0.297856	0.942695	1.19731	0.683401	1.33635	1.94373	0.783367	0.400146	0.575062	0.229291	0.336898	0.552287	0.154122	0.252793	0.359069	0.157927	0.560354	0.938214	0.243999	0.919267	1.52976	0.402518	1.03543	1.74551	0.438804
Female	1990	0.29073	0.445567	0.130768	0.145305	0.219888	0.070956	0.128241	0.186983	0.0708442	0.562254	0.854763	0.283449	0.0469463	0.0734537	0.0251197	0.207951	0.341538	0.0945386	0.215137	0.326523	0.11409	0.435733	0.693561	0.189009	0.100934	0.166968	0.0430468	0.1911	0.308501	0.0849604
Female	1991	0.293172	0.454992	0.12845	0.144533	0.219525	0.0700402	0.137731	0.199324	0.0785595	0.571115	0.891567	0.279268	0.046496	0.0710064	0.0246428	0.205562	0.332278	0.0918202	0.212666	0.322821	0.113158	0.450958	0.713952	0.202005	0.100505	0.167634	0.0437641	0.192701	0.309411	0.0852364
Female	1992	0.294258	0.458369	0.130929	0.147208	0.221409	0.0716237	0.14008	0.204311	0.0792599	0.572957	0.887688	0.283509	0.0463634	0.0713716	0.0250635	0.217965	0.349713	0.0984739	0.22299	0.334786	0.123133	0.458509	0.727219	0.201072	0.09867	0.164061	0.042733	0.19368	0.30929	0.0872078
Female	1993	0.297634	0.459387	0.133776	0.150775	0.225187	0.0739418	0.141347	0.206604	0.0806827	0.582168	0.894374	0.284742	0.0467049	0.0720172	0.0250565	0.213458	0.349145	0.0932074	0.210308	0.317922	0.113607	0.462177	0.729426	0.204603	0.0966626	0.160296	0.0418107	0.198854	0.318366	0.0900836
Female	1994	0.298253	0.466411	0.135002	0.152437	0.227504	0.0748992	0.14058	0.204263	0.0796626	0.581512	0.903523	0.286352	0.0473561	0.072408	0.025202	0.218389	0.35364	0.0942783	0.217462	0.321754	0.119765	0.460784	0.742344	0.20199	0.0951183	0.156751	0.0412007	0.203619	0.326973	0.0915003
Female	1995	0.298647	0.461338	0.137295	0.153618	0.230181	0.0755291	0.138743	0.203311	0.0772887	0.577696	0.885204	0.290888	0.0472735	0.0709305	0.0253415	0.219558	0.352267	0.100338	0.198155	0.296188	0.106233	0.460368	0.728404	0.201601	0.093061	0.152942	0.0399447	0.208854	0.335824	0.0942886
Female	1996	0.299261	0.463986	0.139398	0.160041	0.238218	0.0812855	0.128738	0.195499	0.0660501	0.582925	0.890703	0.290185	0.0487486	0.0744399	0.0258487	0.200213	0.323922	0.0885359	0.197651	0.290741	0.111419	0.468705	0.735292	0.208086	0.0888202	0.143951	0.039334	0.214383	0.3437	0.0961494
Female	1997	0.298976	0.461177	0.138227	0.162202	0.241882	0.0838477	0.141273	0.211117	0.0773772	0.58672	0.89994	0.283972	0.0508968	0.0777188	0.0268258	0.186454	0.299876	0.0848793	0.218827	0.320619	0.123891	0.445801	0.716234	0.199967	0.0855699	0.139347	0.0370725	0.217235	0.348693	0.0983447
Female	1998	0.298665	0.469525	0.136655	0.163767	0.243508	0.0862574	0.13788	0.203899	0.0744786	0.59054	0.899239	0.288614	0.0514926	0.0776842	0.0275027	0.176287	0.284423	0.0796451	0.208108	0.301026	0.120068	0.42408	0.701919	0.190877	0.082148	0.134803	0.0353216	0.221634	0.354955	0.100256
Female	1999	0.300866	0.470344	0.143923	0.168088	0.248822	0.0889161	0.137202	0.200771	0.0733525	0.601379	0.935527	0.297401	0.0505706	0.0774592	0.0270913	0.148431	0.241595	0.0687336	0.196889	0.279686	0.11809	0.424845	0.698656	0.184427	0.0777253	0.124539	0.033337	0.226337	0.360254	0.103195
Female	2000	0.303693	0.47581	0.138085	0.1749	0.260135	0.0908268	0.138449	0.202406	0.0735293	0.615774	0.962732	0.296063	0.0502487	0.0756178	0.0263809	0.151054	0.244793	0.0695158	0.188702	0.266552	0.113262	0.414807	0.680455	0.184228	0.0713944	0.113474	0.0308038	0.231901	0.373463	0.104145
Female	2001	0.303268	0.475264	0.140851	0.175617	0.264348	0.0913954	0.137585	0.203371	0.0723818	0.620904	0.944492	0.295395	0.0513483	0.0760939	0.0273941	0.146909	0.235622	0.0662897	0.168747	0.240191	0.102454	0.381984	0.624165	0.169888	0.0664551	0.106279	0.0291008	0.239455	0.3795	0.109846
Female	2002	0.305113	0.471717	0.137447	0.176544	0.266454	0.091702	0.144168	0.211919	0.0784719	0.632056	0.958179	0.314939	0.0519652	0.076634	0.0276258	0.148993	0.242918	0.0662345	0.156815	0.225607	0.0968999	0.370269	0.584134	0.161163	0.0630941	0.101322	0.0274124	0.248695	0.392249	0.11356
Female	2003	0.305778	0.481566	0.139613	0.178124	0.269984	0.0907556	0.139426	0.210397	0.072621	0.637575	0.983642	0.313249	0.0508542	0.0754953	0.0273113	0.154358	0.248217	0.0686673	0.143543	0.20411	0.0885375	0.358526	0.562101	0.161786	0.0610541	0.0983763	0.026916	0.259131	0.415894	0.118409
Female	2004	0.307078	0.47587	0.140802	0.183278	0.276716	0.0937449	0.149094	0.22115	0.0790788	0.642033	0.993621	0.303443	0.0493799	0.0751307	0.0265933	0.148973	0.241076	0.0661721	0.129778	0.187222	0.0787352	0.354879	0.558671	0.153152	0.0599015	0.0971407	0.0273071	0.272255	0.435769	0.125963
Female	2005	0.305802	0.47539	0.137664	0.183559	0.279273	0.0932844	0.152771	0.229445	0.0790688	0.633506	0.972339	0.305454	0.0507799	0.0755132	0.0268202	0.151648	0.246367	0.0678554	0.119428	0.175755	0.0704488	0.347971	0.548387	0.154241	0.0605269	0.0979052	0.0272198	0.284426	0.460843	0.130364
Female	2006	0.304332	0.474209	0.139415	0.1891	0.283898	0.095793	0.159564	0.239658	0.0831708	0.620087	0.94702	0.296995	0.0520206	0.0779322	0.0278809	0.151278	0.245834	0.0686681	0.115482	0.170667	0.0687396	0.34422	0.551609	0.153562	0.0616313	0.100566	0.0277816	0.297315	0.491596	0.134435
Female	2007	0.30384	0.477075	0.138208	0.194452	0.293384	0.0997785	0.166111	0.248167	0.0878978	0.61272	0.955389	0.295023	0.0531668	0.0802703	0.0287104	0.148512	0.239672	0.0689577	0.11197	0.165754	0.0663897	0.338523	0.53666	0.151059	0.0637741	0.105069	0.0293217	0.308791	0.513973	0.13672
Female	2008	0.3011	0.47479	0.135263	0.196603	0.297905	0.0998588	0.168503	0.255628	0.0883417	0.60008	0.921884	0.282666	0.0534254	0.0808739	0.0275418	0.156441	0.244347	0.0698708	0.113396	0.164243	0.0672762	0.332687	0.539649	0.146145	0.0670616	0.109857	0.0296907	0.321209	0.531408	0.142625
Female	2009	0.29807	0.461404	0.133608	0.198744	0.304614	0.0993439	0.172258	0.259485	0.0893626	0.588429	0.910797	0.285644	0.0531803	0.0785883	0.0278275	0.176779	0.273604	0.0760337	0.11488	0.163316	0.0692246	0.324288	0.526315	0.147289	0.0724443	0.116546	0.0325702	0.331241	0.546874	0.146985
Female	2010	0.295826	0.462683	0.137009	0.200611	0.305253	0.100012	0.181092	0.272275	0.0947842	0.583955	0.92384	0.282344	0.0539	0.081034	0.0276302	0.182767	0.28718	0.0807854	0.115181	0.163799	0.0693659	0.323196	0.526008	0.144284	0.0779639	0.123833	0.0350461	0.341263	0.566609	0.149982
Female	2011	0.293617	0.458234	0.131963	0.202558	0.307429	0.0988137	0.188343	0.281763	0.0988074	0.572559	0.876737	0.27349	0.0550824	0.0828506	0.028089	0.183939	0.293236	0.0813144	0.115374	0.164334	0.0701505	0.315835	0.504874	0.137481	0.0826558	0.131813	0.0361229	0.3471	0.572007	0.154444
Female	2012	0.289826	0.454732	0.130347	0.20317	0.305681	0.0979748	0.190452	0.286344	0.0989897	0.554421	0.875078	0.261014	0.0572086	0.0861601	0.0300667	0.181848	0.296718	0.0822363	0.112925	0.159864	0.0694412	0.308167	0.493726	0.134019	0.0860339	0.136022	0.0380786	0.350745	0.584008	0.156127
Female	2013	0.286745	0.451568	0.129808	0.202878	0.311527	0.0997126	0.193165	0.289877	0.10147	0.54028	0.83088	0.259754	0.0598097	0.0881753	0.0312795	0.179177	0.288968	0.082792	0.109677	0.15482	0.0667989	0.296657	0.475142	0.130848	0.0883399	0.138777	0.0397014	0.355552	0.591282	0.155872
Female	2014	0.28632	0.451378	0.129378	0.200746	0.307794	0.0971634	0.190977	0.290295	0.0987597	0.535343	0.860081	0.255204	0.0626824	0.0949064	0.0315745	0.174386	0.288643	0.0766912	0.107654	0.152928	0.0646746	0.29065	0.471835	0.131611	0.0913559	0.145838	0.0414517	0.36212	0.608428	0.157537
Female	2015	0.284808	0.447094	0.124736	0.199243	0.305537	0.0959622	0.19161	0.288991	0.0987301	0.527595	0.822791	0.256295	0.0669671	0.10356	0.0339711	0.170524	0.283338	0.0728556	0.10368	0.148217	0.0622909	0.28534	0.456741	0.131826	0.092832	0.146729	0.0417722	0.364468	0.616796	0.159249
Female	2016	0.285329	0.450079	0.13204	0.198345	0.303789	0.0949191	0.189447	0.288005	0.0974039	0.527786	0.829792	0.245319	0.0688437	0.103483	0.0347684	0.170204	0.28653	0.0751793	0.0993253	0.141826	0.0584248	0.286809	0.460311	0.132844	0.0944133	0.149005	0.041808	0.367127	0.616339	0.161107
Female	2017	0.288268	0.452051	0.133431	0.19356	0.294086	0.0928863	0.192415	0.293006	0.0973613	0.540452	0.843407	0.245707	0.06955	0.108661	0.0340557	0.170474	0.290695	0.0737649	0.0956298	0.136754	0.0555581	0.288041	0.472232	0.126807	0.0968881	0.157944	0.0429155	0.370043	0.618738	0.162249
Female	2018	0.292987	0.457318	0.131896	0.19101	0.290618	0.0901613	0.193043	0.294538	0.0960494	0.557594	0.891446	0.263329	0.0711004	0.110323	0.0350633	0.170438	0.295974	0.0722411	0.0886412	0.128366	0.0516162	0.292847	0.483845	0.124268	0.0982802	0.164734	0.0420992	0.374066	0.633408	0.162274
Female	2019	0.297667	0.466115	0.1311	0.189429	0.288549	0.0916814	0.193187	0.296034	0.095338	0.573497	0.923809	0.255496	0.0727804	0.114013	0.0347561	0.170727	0.295495	0.0717271	0.0845688	0.123	0.0475708	0.297447	0.518017	0.125222	0.0993385	0.169777	0.0423245	0.377469	0.638945	0.161842
Male	1990	2.10166	2.89435	1.30554	1.11362	1.57607	0.669333	3.66501	4.3181	3.04192	3.55989	4.8918	2.44158	0.931692	1.46817	0.428884	1.08587	1.57514	0.616858	1.28804	2.09511	0.660946	1.01601	1.61882	0.449817	2.64077	4.2314	1.25809	1.26756	2.04293	0.594297
Male	1991	2.06936	2.82946	1.29328	1.08719	1.54336	0.661391	3.37067	3.93721	2.78137	3.49103	4.69164	2.40116	0.939347	1.44594	0.431379	0.942864	1.39144	0.530863	1.30143	2.11318	0.678818	1.04571	1.67437	0.475197	2.56607	4.16986	1.21641	1.28532	2.05774	0.593166
Male	1992	2.04005	2.78116	1.28406	1.09255	1.5376	0.661465	3.20824	3.75147	2.6502	3.42627	4.59079	2.41566	0.929053	1.43041	0.432163	1.01266	1.46771	0.570209	1.31597	2.08573	0.681438	1.0642	1.70458	0.47068	2.49514	4.10843	1.21549	1.30695	2.09139	0.599471
Male	1993	2.0271	2.7803	1.26154	1.12897	1.58097	0.686537	3.14537	3.7024	2.60849	3.35524	4.43315	2.3824	0.915265	1.39373	0.426225	1.04004	1.50922	0.592841	1.2464	2.00142	0.663226	1.0799	1.71889	0.47186	2.42002	3.89158	1.15929	1.29798	2.06347	0.597689
Male	1994	2.00053	2.75093	1.2366	1.12694	1.5886	0.695022	3.07957	3.64034	2.52573	3.28957	4.30417	2.3466	0.901132	1.3772	0.428698	0.997377	1.4332	0.563884	1.27624	2.0183	0.684852	1.09733	1.7673	0.488746	2.33066	3.71044	1.11464	1.29227	2.01494	0.593179
Male	1995	1.97019	2.70157	1.23077	1.11802	1.56897	0.684191	3.1947	3.75269	2.63297	3.24664	4.33494	2.32803	0.87513	1.33421	0.421118	1.00196	1.4382	0.569013	1.33722	2.04135	0.71716	1.10748	1.81041	0.48591	2.2279	3.56302	1.07437	1.29303	2.0118	0.599376
Male	1996	1.91979	2.63174	1.19592	1.14727	1.60085	0.709684	3.2325	3.78311	2.68627	3.17271	4.10408	2.28142	0.883349	1.33281	0.428015	0.962436	1.39678	0.555955	1.39894	2.0681	0.765387	1.11523	1.79173	0.496348	2.07929	3.31607	0.97708	1.27596	2.01206	0.591973
Male	1997	1.86649	2.55648	1.15641	1.13053	1.56727	0.701154	3.17981	3.70007	2.65596	3.09236	4.09371	2.199	0.924175	1.40263	0.457664	0.928361	1.33576	0.529303	1.50822	2.21127	0.847192	1.01156	1.66897	0.475076	1.94356	3.04132	0.936604	1.29867	2.04641	0.614227
Male	1998	1.82801	2.50797	1.14295	1.13573	1.57841	0.703249	3.08518	3.57351	2.5725	3.04285	3.96295	2.20143	0.911733	1.36444	0.463763	0.904175	1.33308	0.519834	1.49008	2.20095	0.844828	1.04973	1.70519	0.493009	1.79023	2.76676	0.868027	1.32452	2.10563	0.628231
Male	1999	1.80056	2.47584	1.10478	1.13413	1.57601	0.706361	3.05699	3.55636	2.53737	3.00982	3.90838	2.12585	0.86823	1.3033	0.436983	0.815114	1.17631	0.465598	1.35871	1.96782	0.763454	1.09259	1.71668	0.471121	1.62226	2.50327	0.787804	1.34732	2.13867	0.636177
Male	2000	1.77364	2.44075	1.10041	1.15052	1.59012	0.713094	2.88399	3.3771	2.35565	3.03116	3.94692	2.18581	0.864095	1.29718	0.432055	0.710595	1.02622	0.407911	1.3082	1.91013	0.740557	1.0678	1.67781	0.478414	1.44611	2.25577	0.701476	1.37677	2.19526	0.648929
Male	2001	1.73982	2.37379	1.06215	1.15182	1.59295	0.711231	2.92655	3.43969	2.38492	3.01595	3.92496	2.16977	0.861728	1.29112	0.43141	0.638877	0.921278	0.369873	1.20442	1.74925	0.68392	0.970102	1.59385	0.44115	1.33874	2.07107	0.647768	1.4058	2.24259	0.659067
Male	2002	1.72192	2.37736	1.0629	1.15048	1.59699	0.713711	2.82932	3.32686	2.30784	3.01334	4.00034	2.15061	0.847105	1.25627	0.42573	0.60223	0.890443	0.342504	1.13259	1.65896	0.651569	0.947539	1.55121	0.432268	1.27328	1.93194	0.616401	1.43635	2.31289	0.678528
Male	2003	1.70454	2.36257	1.04325	1.1522	1.59951	0.71862	2.79557	3.27262	2.28257	2.99491	3.92395	2.12353	0.82988	1.22355	0.423322	0.576177	0.844723	0.326767	1.07488	1.54694	0.612593	0.947957	1.50662	0.43289	1.24079	1.88776	0.611846	1.45992	2.34239	0.69328
Male	2004	1.67803	2.34175	1.02886	1.16905	1.63056	0.726975	2.72859	3.19873	2.23661	3.00202	3.97575	2.12096	0.77522	1.13665	0.405576	0.549028	0.806507	0.316447	1.00129	1.44616	0.581105	0.949029	1.50443	0.432541	1.2437	1.88488	0.613674	1.49323	2.39924	0.705536
Male	2005	1.66124	2.32495	1.00174	1.13579	1.58822	0.700712	2.58538	3.04836	2.09589	2.95402	3.92273	2.06091	0.780014	1.13487	0.411932	0.522381	0.783798	0.296667	0.947364	1.37103	0.559416	0.946901	1.50772	0.433147	1.26838	1.92201	0.633852	1.51929	2.45046	0.723759
Male	2006	1.61472	2.23439	0.973507	1.13564	1.58844	0.707058	2.46795	2.94042	1.98745	2.82848	3.68441	1.9427	0.792852	1.1383	0.430862	0.50636	0.771963	0.281755	0.919	1.30406	0.546329	0.939355	1.49651	0.418988	1.31859	2.00557	0.644552	1.54891	2.50554	0.732392
Male	2007	1.59071	2.21017	0.941347	1.12787	1.58473	0.686078	2.4366	2.90995	1.95122	2.76977	3.68608	1.87337	0.805256	1.17052	0.433704	0.493114	0.752195	0.265076	0.870012	1.2353	0.520901	0.926809	1.44292	0.41653	1.38889	2.12355	0.67787	1.58662	2.529	0.732776
Male	2008	1.57876	2.19593	0.938143	1.12135	1.56581	0.687824	2.29513	2.77763	1.79038	2.7653	3.6778	1.8982	0.818457	1.17211	0.442845	0.496799	0.777401	0.251947	0.829615	1.17167	0.506843	0.919653	1.46999	0.416868	1.49487	2.2656	0.713462	1.62509	2.60037	0.750779
Male	2009	1.55749	2.17049	0.934719	1.11486	1.56428	0.678969	2.32094	2.81897	1.81352	2.75393	3.64338	1.89106	0.803402	1.15416	0.439947	0.561661	0.861566	0.275833	0.78912	1.12458	0.490514	0.911453	1.42935	0.405844	1.67635	2.6059	0.807842	1.64727	2.64217	0.747593
Male	2010	1.54626	2.16237	0.927119	1.10173	1.56499	0.670194	2.33058	2.83176	1.82277	2.75909	3.70277	1.88663	0.795977	1.12989	0.447597	0.584424	0.895416	0.289701	0.759332	1.07811	0.473484	0.924227	1.46929	0.416274	1.83148	2.85247	0.864501	1.67375	2.68634	0.751052
Male	2011	1.52014	2.10635	0.908431	1.08921	1.53052	0.665552	2.24265	2.75432	1.74212	2.71385	3.61061	1.86179	0.792617	1.11958	0.453701	0.5839	0.90098	0.294015	0.710914	1.00176	0.441173	0.918509	1.47926	0.420133	1.91387	3.08507	0.903616	1.71161	2.69981	0.754332
Male	2012	1.4947	2.09703	0.898328	1.06418	1.50405	0.641321	2.15241	2.66458	1.66127	2.6669	3.57175	1.83152	0.789465	1.10012	0.448212	0.571474	0.891511	0.282844	0.677462	0.952777	0.424516	0.902231	1.46252	0.410716	1.9344	3.07128	0.927903	1.7298	2.77214	0.773604
Male	2013	1.45966	2.02975	0.872571	1.04789	1.47946	0.622765	2.10583	2.62774	1.61753	2.58301	3.45639	1.74721	0.788298	1.10184	0.452506	0.55669	0.855828	0.281767	0.652139	0.914044	0.406726	0.875951	1.4308	0.403535	1.93566	3.09918	0.904335	1.75226	2.81708	0.773562
Male	2014	1.42355	2.02292	0.84404	1.01646	1.44672	0.607293	2.03959	2.54032	1.554	2.48927	3.385	1.70712	0.775264	1.07769	0.456351	0.532633	0.8334	0.268275	0.640423	0.891688	0.396769	0.861143	1.39594	0.388351	1.93778	3.07768	0.91305	1.77569	2.90531	0.806771
Male	2015	1.40803	1.98237	0.838691	0.984776	1.39264	0.588988	1.9914	2.48646	1.50089	2.42134	3.31971	1.63532	0.766772	1.07556	0.439787	0.521523	0.826068	0.264394	0.627481	0.871199	0.392312	0.851046	1.39257	0.379493	1.90589	2.96665	0.895701	1.77898	2.88598	0.791512
Male	2016	1.38964	1.95815	0.805731	0.976519	1.39799	0.583712	1.88853	2.37208	1.43311	2.38129	3.33902	1.55735	0.757439	1.05324	0.450014	0.517776	0.821797	0.24846	0.595298	0.818026	0.369059	0.857635	1.394	0.386687	1.86312	2.97198	0.85682	1.78822	2.95658	0.799012
Male	2017	1.36625	1.95097	0.812828	0.929856	1.30915	0.559832	1.91733	2.4067	1.45949	2.30542	3.219	1.52602	0.748878	1.05922	0.439397	0.513062	0.836448	0.240946	0.56483	0.79569	0.356185	0.852581	1.38717	0.383338	1.84652	2.99384	0.826217	1.80021	3.01888	0.79722
Male	2018	1.35273	1.95574	0.801571	0.915476	1.30448	0.54702	1.91802	2.40856	1.45559	2.24789	3.22513	1.45864	0.75206	1.06843	0.433373	0.513044	0.854624	0.23579	0.512548	0.728199	0.321455	0.853317	1.43157	0.358915	1.81459	3.01844	0.841078	1.81255	3.05035	0.787325
Male	2019	1.34502	1.92671	0.784559	0.912462	1.30173	0.544386	1.91527	2.41417	1.44437	2.21858	3.1682	1.38729	0.747292	1.07681	0.422668	0.513861	0.847698	0.237745	0.478793	0.680281	0.295769	0.857713	1.48029	0.373573	1.79604	3.00066	0.785608	1.82194	3.08535	0.789208
