# Supplementary material for: Burden of silica-attributed pneumoconiosis and tracheal, bronchus & lung cancer for global and countries in the national program for the elimination of silicosis, 1990–2019: a comparative study
Source: BMC Public Health. 2024 Feb 22;24:571. doi: 10.1186/s12889-024-18086-9 (PMC10885413; doi:10.1186/s12889-024-18086-9)
Supplement: Supplementary file 3 — Supplementary Material 3 [file 12889_2024_18086_MOESM3_ESM.xlsx]

## Sheet: Table S2
Table S2 The age-standardized disability-adjusted life year rate due to silica exposure for global and national program for the elimination of silicosis countries from 1990 to 2019
Sex	Year	Global			Brazil			Chile			China			India			Peru			South Africa			Thailand			Turkey			Vietnnam
		Value	Upper	Lower	Value	Upper	Lower	Value	Upper	Lower	Value	Upper	Lower	Value	Upper	Lower	Value	Upper	Lower	Value	Upper	Lower	Value	Upper	Lower	Value	Upper	Lower	Value	Upper	Lower
Both	1990	35.4901	49.2811	22.3216	19.7635	27.7328	12.2098	38.8445	47.7905	30.2951	70.225	92.8409	50.8789	13.167	19.8079	7.02175	17.8527	26.2054	9.77598	22.7644	35.5795	12.3346	22.4156	35.3686	10.1441	42.3001	67.0603	20.3498	20.2164	32.2535	9.56136
Both	1991	35.4141	48.8761	22.3539	19.383	27.016	12.0606	35.9103	44.1954	28.2055	70.5859	93.0025	50.9645	13.2613	19.7889	7.12129	15.857	23.9895	8.60603	22.9371	36.0192	12.4659	23.072	36.6529	10.4197	41.2591	66.0134	20.0884	20.4397	32.3053	9.68694
Both	1992	35.3369	48.0861	22.5751	19.4737	27.0344	12.1479	34.2337	42.249	27.0181	70.7419	91.5199	51.6676	13.1236	19.5317	7.2367	16.8646	24.7988	9.10631	23.3864	35.8588	12.7884	23.4197	37.2668	10.8619	40.1691	65.3595	19.8166	20.7043	32.9258	9.7276
Both	1993	35.4232	48.5741	22.4761	19.9644	27.4753	12.5369	33.983	42.0274	26.8419	70.7882	92.0104	51.2398	12.9738	18.998	7.20896	17.0446	24.9326	9.44111	22.014	33.8794	12.1836	23.7153	38.0493	10.5771	38.9658	62.171	18.8361	20.6244	32.6821	9.59455
Both	1994	35.2704	48.4064	22.1009	19.9478	27.5121	12.654	33.7601	41.8781	26.4126	70.577	89.683	52.874	12.8467	18.8417	7.12098	16.4502	24.0044	9.19909	22.4577	34.5012	12.1456	23.9591	37.772	10.9537	37.5377	59.5106	18.3836	20.5881	32.2111	9.56813
Both	1995	34.9076	48.3148	22.3089	19.8053	27.2529	12.5363	34.6585	42.9502	27.0302	70.3292	91.1337	51.4206	12.5116	18.1732	6.99357	16.3568	24.043	9.13346	22.8647	34.4724	12.688	24.1286	38.3716	10.8251	35.7966	56.8019	17.4593	20.6167	32.1993	9.55823
Both	1996	34.2253	46.7125	21.6737	20.2123	27.6963	12.8729	34.2051	42.1599	26.8916	69.5038	88.7238	50.4159	12.6336	18.3417	7.15281	15.5575	23.1419	8.80319	23.3275	34.2163	13.1691	24.3885	37.98	11.0603	33.4218	53.1582	15.9143	20.4143	32.1429	9.59268
Both	1997	33.4599	45.8476	21.2955	19.9383	27.3011	12.6138	33.1064	40.5173	26.1307	68.4834	88.3468	50.3116	13.1113	19.1496	7.40326	14.8311	21.5227	8.38051	25.0858	36.5649	14.4913	22.3956	36.4385	10.6597	31.2112	48.3875	15.2753	20.7395	32.6097	9.80655
Both	1998	32.8373	44.8449	20.9871	19.9308	27.2969	12.6401	31.8039	39.0999	25.1396	67.8022	87.1696	50.0816	12.8663	18.5495	7.36525	14.2561	21.1557	7.90879	24.5751	35.9238	14.3603	22.5068	35.7126	10.6726	28.7865	44.2874	14.0826	21.1389	33.4037	9.9086
Both	1999	32.4733	44.3841	20.6154	19.8592	27.3646	12.5561	31.0275	38.1288	24.3447	67.4316	88.1522	50.0238	12.345	17.8168	7.07996	12.598	18.6299	7.17073	22.553	32.6227	13.1933	23.1561	36.6556	10.3542	26.2702	40.5896	12.7518	21.5329	33.7785	10.1363
Both	2000	32.1931	43.9299	20.5269	20.0651	27.5982	12.6787	29.6665	36.6739	22.8361	67.851	87.0531	50.0333	12.2063	17.6385	7.07824	11.6001	16.9809	6.56569	21.7909	31.5369	12.9587	22.6444	35.3152	10.0453	23.4103	35.9662	11.5761	22.0133	34.8182	10.3064
Both	2001	31.743	43.3797	20.0847	20.0083	27.4895	12.6647	30.1044	37.224	23.188	67.6141	86.8337	49.1719	12.0965	17.3395	7.0064	10.6406	15.7811	6.00009	19.9692	28.8665	11.7879	20.7256	33.9679	9.53715	21.4435	32.6737	10.7119	22.6279	35.692	10.7077
Both	2002	31.5353	42.7454	20.1992	19.9219	27.441	12.6299	29.2693	36.0951	22.6558	67.7875	87.5186	49.4508	11.8993	16.9409	6.92518	10.2017	15.397	5.55587	18.7678	26.95	10.97	20.225	32.28	9.31528	20.1078	30.2064	10.0068	23.3104	36.8461	11.194
Both	2003	31.2768	43.435	19.9331	19.8751	27.5376	12.5327	28.9649	35.7276	22.3247	67.5658	88.2992	49.1343	11.6729	16.719	6.84612	9.95705	14.9946	5.41808	17.7604	25.402	10.4393	20.0506	30.9174	9.54399	19.5232	29.4238	9.76507	23.9438	38.3102	11.5146
Both	2004	30.9654	42.5995	19.7096	20.0874	27.7356	12.5762	28.4513	35.2251	21.8751	67.5756	88.6641	48.6971	11.0195	15.6566	6.53406	9.52837	14.3491	5.24648	16.5326	23.6007	9.87533	19.8133	30.5654	9.43634	19.5462	29.2745	9.88826	24.7691	39.4246	12.0241
Both	2005	30.6918	42.2951	19.3863	19.5746	27.0746	12.3134	27.3586	34.0174	20.8432	66.5438	86.6213	48.0659	11.099	15.5458	6.48842	9.26606	14.0936	5.05703	15.5643	22.0094	9.43368	19.5272	30.6049	9.15766	19.8747	29.6627	9.84866	25.4877	41.1895	12.2078
Both	2006	30.0534	41.2201	18.832	19.5593	27.229	12.3272	26.5696	33.4514	20.1437	64.4942	83.8577	45.779	11.2409	15.8204	6.57642	9.06257	13.8388	4.82341	15.0598	21.1574	9.13546	19.3199	30.3359	8.89469	20.5971	31.3599	10.0333	26.2342	42.2674	12.4329
Both	2007	29.6217	40.6794	18.6651	19.461	27.3122	12.1029	26.6592	33.5929	20.0198	63.0141	81.7704	44.9472	11.4447	16.1805	6.78859	8.84071	13.33	4.57105	14.2448	20.0176	8.7602	19.0303	29.3106	8.91754	21.6891	33.0575	10.7469	27.0894	43.3853	12.7365
Both	2008	29.2207	40.0951	18.3372	19.3165	27.3521	11.7499	25.842	32.9389	19.0915	61.7575	80.1858	44.051	11.5852	16.2201	6.80196	9.06047	13.8941	4.53705	13.6414	18.9243	8.54232	18.8117	29.5456	8.81995	23.263	35.3487	11.2071	27.967	45.0848	12.9263
Both	2009	28.694	39.371	18.0106	19.1947	26.9829	11.6627	26.2233	33.4226	19.3207	60.4022	79.6272	43.5175	11.5355	16.1404	6.7434	10.2351	15.5218	5.08215	13.0222	18.2961	8.25153	18.5629	28.623	8.81969	25.8555	40.0525	12.4761	28.5746	45.5019	13.0771
Both	2010	28.407	39.4177	17.6406	18.9454	26.7896	11.5873	26.1882	33.5211	19.1657	59.7371	79.654	42.5845	11.6167	16.2873	7.03646	10.6114	16.1675	5.20504	12.5162	17.512	7.93207	18.7453	29.3164	8.7292	27.9146	43.2942	13.3432	29.1276	46.5637	13.1011
Both	2011	28.0375	38.6698	17.5828	18.8099	26.5363	11.4846	25.4971	32.6853	18.4553	58.8151	77.8657	41.8126	11.6625	16.1773	6.90437	10.6053	16.6148	5.30247	11.768	16.4915	7.45249	18.5634	29.4394	8.75045	28.9526	46.5909	13.8269	29.796	47.5604	13.2525
Both	2012	27.6662	38.2663	17.381	18.4588	26.0271	11.1495	24.8171	32.0526	17.7853	57.9056	76.6948	41.2461	11.69	16.0625	6.88781	10.3892	16.3067	5.08597	11.2517	15.6656	7.15362	18.2268	28.7755	8.64711	29.123	46.4056	13.9694	30.1406	48.0584	13.7326
Both	2013	27.1792	37.7953	16.8633	18.2204	25.6709	10.9716	24.5952	31.8797	17.5599	56.6729	74.0164	40.5216	11.535	15.9627	6.97425	10.1299	15.619	4.99569	10.8509	15.0471	6.99413	17.6567	28.2937	8.34804	29.0605	46.4979	13.825	30.5591	48.7007	13.9608
Both	2014	26.7186	36.9773	16.6569	17.7288	24.9862	10.6552	23.9296	31.1363	16.9551	55.5558	72.9447	39.8755	11.3054	15.6756	6.70901	9.718	14.9365	4.7137	10.6335	14.7496	6.79325	17.3658	27.8558	8.11177	29.0926	46.2545	13.888	31.0012	50.2071	14.1041
Both	2015	26.4689	36.4814	16.5469	17.2124	24.3503	10.4451	23.4936	30.5659	16.5453	54.5609	71.4515	38.87	11.4197	15.9276	6.81573	9.5123	14.8906	4.65298	10.358	14.2857	6.60135	17.12	26.8527	8.28526	28.7053	44.8756	13.6301	31.1314	51.2507	14.1
Both	2016	25.9176	35.8513	15.7735	16.8756	23.9462	10.1535	22.162	28.7521	15.4101	52.8221	70.2527	36.4327	11.4118	15.8331	6.84943	9.44226	15.0996	4.35197	9.68418	13.3951	6.21491	17.2451	26.9532	8.09038	28.0778	44.6191	12.9622	31.2848	51.4742	13.9051
Both	2017	25.3512	35.5516	15.7338	16.0203	22.788	9.68957	21.9573	28.4852	15.2066	51.0291	68.7163	35.7148	11.3029	15.7683	6.68327	9.36214	15.2258	4.32115	9.13604	12.8137	5.78396	17.1969	27.297	8.1489	27.8908	45.0084	12.5648	31.4924	51.7721	13.9375
Both	2018	25.2466	35.3422	15.3424	15.9007	22.3818	9.57721	21.9657	28.6623	15.304	50.6887	69.1448	34.9272	11.337	16.1828	6.62681	9.36446	15.6752	4.26108	8.45576	11.8196	5.40991	17.2702	28.1752	7.83045	27.4974	45.3193	12.8977	31.7197	53.2562	13.8893
Both	2019	25.2646	35.6836	15.2281	16.0631	22.5015	9.76516	21.9965	28.4689	15.1436	50.8146	69.7888	34.6117	11.3497	16.3203	6.72009	9.39046	15.3261	4.38037	8.0349	11.3624	5.09501	17.4205	28.6511	8.09552	27.2045	45.3237	12.1772	31.8993	53.5908	13.7495
Female	1990	8.83331	13.3992	4.20721	4.54181	6.80082	2.28187	3.28838	4.96161	1.70037	18.0859	27.0889	9.6852	2.02305	2.83622	1.29967	6.08641	9.93734	2.70493	6.43298	9.83764	3.47147	13.3873	21.394	5.85465	3.20426	5.28211	1.36632	5.83095	9.47169	2.52684
Female	1991	8.92575	13.6091	4.15069	4.54023	6.77358	2.29014	3.43848	5.16345	1.82518	18.4638	28.0209	9.63153	2.00312	2.78323	1.28195	5.99463	9.74673	2.65702	6.37506	9.75664	3.35181	13.8209	21.8434	6.21851	3.18615	5.31683	1.39613	5.86757	9.47833	2.60181
Female	1992	8.96704	13.7627	4.19777	4.62003	6.87986	2.33291	3.49624	5.23757	1.86092	18.5789	27.8322	9.78375	1.99819	2.79768	1.28664	6.36877	10.4526	2.84156	6.70038	10.1118	3.62277	13.9918	21.9734	6.07985	3.12461	5.23214	1.35452	5.88753	9.52583	2.66629
Female	1993	9.07481	13.7818	4.28277	4.7255	7.02579	2.43779	3.55108	5.34097	1.8587	18.9132	28.2656	9.78991	2.00653	2.79632	1.30228	6.2317	10.2585	2.71195	6.24837	9.50478	3.38465	14.0625	22.3511	6.21329	3.057	5.08619	1.33391	6.02781	9.8075	2.71367
Female	1994	9.12113	14.1897	4.38893	4.77953	7.09679	2.47578	3.56067	5.29641	1.84217	19.0116	28.9205	10.2152	2.03311	2.84904	1.30421	6.36924	10.2897	2.77563	6.42107	9.55494	3.46858	14.0002	22.4099	6.17392	3.00244	4.92799	1.31715	6.1561	10.0506	2.78055
Female	1995	9.15078	13.9616	4.38901	4.80881	7.1265	2.50458	3.55682	5.36904	1.83278	18.9864	28.3214	10.3588	2.03225	2.79803	1.30146	6.39013	10.2429	2.91654	5.76816	8.72546	3.00219	13.9861	21.9721	6.07435	2.93385	4.82296	1.26772	6.2973	10.2195	2.83268
Female	1996	9.16092	13.9626	4.63115	4.94799	7.27401	2.58614	3.40954	5.23581	1.68124	19.084	28.3625	10.2512	2.07707	2.8732	1.32817	5.81225	9.36449	2.55837	5.61714	8.33227	3.0261	14.2493	22.3675	6.42883	2.7987	4.63008	1.23368	6.43297	10.3708	2.88549
Female	1997	9.14117	13.8967	4.43899	4.97928	7.287	2.64256	3.60017	5.42167	1.84462	19.1297	28.4418	10.0781	2.13277	2.97689	1.36008	5.38952	8.69235	2.44936	6.22418	9.18739	3.46187	13.5178	21.6413	6.129	2.69504	4.4271	1.16453	6.51105	10.5609	2.91624
Female	1998	9.12118	14.1694	4.52525	5.00347	7.41773	2.68298	3.53032	5.27481	1.80642	19.2038	28.7381	10.0326	2.14037	2.94977	1.35409	5.07937	8.18347	2.2871	5.89175	8.53661	3.2934	12.9198	21.4218	5.77368	2.58995	4.23258	1.10135	6.63404	10.6687	2.98199
Female	1999	9.16511	14.0773	4.59936	5.08466	7.50288	2.72925	3.50862	5.19666	1.79659	19.4272	29.4347	10.3252	2.1136	2.93166	1.36454	4.26273	6.94142	1.94199	5.52349	7.95344	3.17644	12.9931	21.3406	5.64295	2.45776	4.00595	1.0341	6.76948	10.802	3.06488
Female	2000	9.22824	14.2624	4.45623	5.2777	7.83714	2.80017	3.55422	5.27989	1.80766	19.7274	30.0442	10.1781	2.10046	2.95889	1.3476	4.34715	7.01707	1.97482	5.3006	7.51614	3.10892	12.7201	20.8953	5.69297	2.24972	3.6072	0.98302	6.93271	11.1469	3.09462
Female	2001	9.19401	14.1923	4.43775	5.29792	7.9208	2.76713	3.57599	5.3743	1.78439	19.7589	29.7735	10.0155	2.12318	2.936	1.366	4.22784	6.74786	1.90146	4.7414	6.73297	2.78522	11.7279	19.1146	5.11645	2.08959	3.36808	0.897581	7.17603	11.4461	3.23578
Female	2002	9.19907	13.9362	4.41045	5.33284	7.95898	2.81734	3.68751	5.51954	1.88024	19.8789	29.7936	10.2652	2.13589	2.95259	1.37118	4.28782	6.99361	1.90203	4.43421	6.32369	2.6231	11.4092	18.0309	5.01679	1.9838	3.18914	0.852207	7.4725	11.9151	3.41043
Female	2003	9.16955	14.0701	4.43295	5.38589	8.11939	2.79317	3.64939	5.53906	1.81973	19.8267	30.0059	10.2824	2.10785	2.89608	1.36405	4.43911	7.1143	1.98852	4.11465	5.84236	2.45255	11.0577	17.3561	4.98064	1.91871	3.07793	0.860864	7.80685	12.5577	3.57524
Female	2004	9.1868	14.1254	4.3576	5.53909	8.23048	2.89706	3.84473	5.81771	1.93429	19.8526	30.1077	10.1674	2.07209	2.90019	1.32827	4.26586	6.86995	1.92073	3.77019	5.37113	2.23805	10.8194	17.0635	4.72293	1.87441	3.03798	0.834689	8.22351	13.2358	3.73698
Female	2005	9.13878	13.9428	4.2748	5.57174	8.34834	2.88611	3.95695	6.04351	1.98289	19.54	29.1795	10.2006	2.10283	2.94282	1.34638	4.34353	7.03124	1.97396	3.47319	5.01396	2.03642	10.52	16.7517	4.64679	1.88499	3.07163	0.850906	8.61552	14.0456	3.8615
Female	2006	9.07994	13.9317	4.32978	5.72018	8.54387	2.95409	4.12733	6.28095	2.07433	19.1064	28.6357	9.71231	2.1168	2.92187	1.35688	4.32164	7.04314	1.97387	3.36557	4.96649	1.98078	10.4081	16.5848	4.67847	1.90591	3.13109	0.855682	9.01888	14.8835	4.05452
Female	2007	9.03336	13.8685	4.35127	5.8486	8.82588	3.02469	4.28042	6.51025	2.18609	18.777	28.5211	9.84799	2.13005	2.94441	1.36025	4.2217	6.80707	1.95861	3.23897	4.72767	1.90657	10.2395	16.2956	4.57001	1.96026	3.224	0.89762	9.37638	15.6502	4.1515
Female	2008	8.90559	13.7235	4.25269	5.89801	8.89619	3.02205	4.36245	6.63815	2.21962	18.2413	27.2538	9.29711	2.11898	2.98371	1.32741	4.45583	6.98455	2.01458	3.25702	4.66962	1.92813	10.0498	16.4273	4.4425	2.05137	3.30265	0.911708	9.75881	16.2564	4.36199
Female	2009	8.76994	13.4608	4.17825	5.94325	8.9729	3.01394	4.46723	6.83101	2.28409	17.7327	27.0406	8.99899	2.11845	2.96913	1.33454	5.04901	7.82509	2.18597	3.25621	4.6511	1.90849	9.78734	16.0259	4.44778	2.21344	3.55931	0.989596	10.0705	16.7711	4.50075
Female	2010	8.67712	13.3486	4.24583	5.97032	9.03398	3.0078	4.66579	7.17033	2.37517	17.5028	27.1351	8.9407	2.15163	3.06464	1.31329	5.21753	8.21375	2.2791	3.23151	4.62711	1.88443	9.7427	15.8238	4.35269	2.37356	3.79173	1.05971	10.3674	17.1431	4.53473
Female	2011	8.59411	13.1447	4.03077	6.02981	9.08228	3.00901	4.84794	7.37477	2.4881	17.1397	25.6338	8.47252	2.18533	3.10174	1.34302	5.25271	8.41994	2.3211	3.18605	4.54654	1.87867	9.51255	15.2236	4.17906	2.50964	4.01791	1.09922	10.5301	17.5953	4.62125
Female	2012	8.46591	13.0524	4.01896	6.04701	9.02736	3.00897	4.90514	7.52551	2.49963	16.6116	25.6658	8.4909	2.24337	3.16023	1.38312	5.17921	8.46895	2.32915	3.09509	4.42504	1.84287	9.27234	14.7639	4.01178	2.61229	4.11731	1.14991	10.6268	17.7457	4.63023
Female	2013	8.35753	12.9264	4.00673	6.04487	9.12469	3.02457	4.9712	7.55719	2.51763	16.1827	24.471	8.26232	2.32186	3.27012	1.40946	5.08595	8.17617	2.33636	3.00401	4.27402	1.79608	8.89928	14.2881	3.94428	2.68311	4.20559	1.19934	10.7617	18.0642	4.68186
Female	2014	8.32899	12.9683	3.95084	5.9797	8.92117	2.97523	4.92586	7.52266	2.4642	16.0191	25.1561	8.32575	2.41731	3.4561	1.43979	4.94275	8.17472	2.16233	2.94969	4.24141	1.72829	8.71704	14.0831	3.9452	2.77254	4.43319	1.24595	10.951	18.3897	4.796
Female	2015	8.27478	12.7368	3.85175	5.92346	8.95693	2.98188	4.92053	7.54335	2.47107	15.7958	23.892	8.24535	2.55419	3.69672	1.52617	4.83472	8.08197	2.07843	2.83629	4.0834	1.67574	8.55199	13.5887	3.92837	2.81072	4.44802	1.25038	11.0171	18.6092	4.76081
Female	2016	8.25363	12.7522	3.93049	5.85892	8.81814	2.94828	4.85234	7.50746	2.43977	15.6947	24.0198	7.67871	2.61728	3.80857	1.51942	4.82713	8.20985	2.10628	2.68832	3.85413	1.57803	8.60138	13.7286	3.96211	2.85142	4.53373	1.27125	11.0713	18.5369	4.85224
Female	2017	8.30422	12.7667	3.96802	5.68489	8.53705	2.80797	4.91373	7.64801	2.41023	15.945	24.5635	7.57719	2.64243	3.87468	1.57135	4.83249	8.2288	2.06365	2.56455	3.72057	1.46317	8.63913	14.0039	3.79617	2.92105	4.76598	1.30102	11.137	18.7764	4.88145
Female	2018	8.41564	12.9936	3.99373	5.6052	8.36193	2.786	4.92494	7.64545	2.38769	16.3857	25.6749	8.03063	2.68131	3.87086	1.53694	4.82917	8.44568	2.03736	2.39727	3.48261	1.401	8.77561	14.6887	3.7226	2.96056	4.99603	1.27827	11.2378	19.0104	4.79813
Female	2019	8.5229	13.1634	3.91028	5.56429	8.39658	2.74377	4.92524	7.6517	2.37249	16.7962	26.4892	8.0631	2.72569	4.03856	1.49341	4.83559	8.44057	2.05907	2.30004	3.32143	1.34039	8.90966	15.5514	3.75666	2.98673	5.10579	1.25277	11.3229	19.3144	4.79216
Male	1990	64.6884	88.0344	42.5528	36.3673	50.4936	23.1209	81.9842	99.3848	65.304	124.002	161.872	90.6674	23.5179	36.1458	12.1098	29.947	43.797	17.1724	42.656	68.1089	22.9191	32.2204	51.1675	14.8039	82.5305	131.91	40.0018	38.1729	61.3038	18.3466
Male	1991	64.3622	87.2567	42.6303	35.6426	49.3781	22.7092	75.4729	91.3877	60.2956	124.163	161.439	91.6223	23.7354	35.8878	12.1149	26.0215	38.5508	14.7603	43.2142	68.9782	23.5321	33.139	52.5909	15.6978	80.4698	130.041	39.1513	38.6462	61.8329	18.5174
Male	1992	64.0897	86.8905	42.5613	35.8046	49.4126	22.839	71.8343	86.7097	57.8566	124.18	158.507	93.8649	23.4955	35.3962	12.2438	27.6962	40.2665	15.5327	43.8691	67.9744	23.6321	33.7013	53.5877	15.443	78.3252	127.21	38.506	39.2396	62.5733	18.5697
Male	1993	64.1037	85.5774	42.2772	36.783	50.6553	23.6456	71.1811	86.5525	57.2379	123.79	158.055	92.4008	23.2286	34.6835	12.4098	28.2226	40.5388	16.0538	41.4548	65.3361	22.6915	34.2601	54.0966	15.4249	76.0024	122.099	36.5115	38.9163	61.7558	18.1369
Male	1994	63.6893	85.9646	41.9117	36.7404	50.3082	23.8206	70.6168	85.9146	56.5458	123.13	155.244	95.6743	23.0052	34.486	12.2264	26.8877	38.1599	15.3567	42.2685	66.3575	23.3595	34.8579	55.6325	15.827	73.2768	116.715	35.6859	38.6964	60.3989	18.2551
Male	1995	62.8943	85.1816	41.8752	36.4555	49.6552	23.6502	72.6793	88.3562	58.0953	122.572	156.518	93.054	22.4165	33.1051	12.1005	26.6819	38.9054	15.2543	44.0036	67.0557	24.4867	35.2422	57.0505	16.072	69.9529	110.823	34.1675	38.6371	60.2549	17.9636
Male	1996	61.4574	82.3459	40.3464	37.2155	50.6547	24.2127	72.0664	86.9962	57.8475	120.768	152.269	90.5341	22.6803	33.5316	12.4032	25.6409	37.5868	14.7491	45.4027	66.1165	25.7363	35.5238	56.3468	16.109	65.2514	104.064	31.1844	38.0347	59.6628	17.9855
Male	1997	59.8803	80.457	39.6552	36.6358	49.6658	23.8129	69.6254	83.5275	56.1968	118.633	149.842	90.004	23.6455	34.9228	12.757	24.597	35.4807	14.154	48.6988	71.3492	28.5962	32.1711	52.6381	15.5624	60.789	94.5999	29.6891	38.6809	60.5787	18.6377
Male	1998	58.6105	78.5086	38.9611	36.6246	49.6168	23.8269	66.9212	80.325	54.1053	117.2	148.743	89.4474	23.2498	34.1049	12.6986	23.7515	34.9735	13.6214	48.0466	70.6881	27.8382	33.0983	53.4583	15.8602	55.9377	86.3716	27.5481	39.4188	61.9523	19.0713
Male	1999	57.7832	77.3832	38.2179	36.4099	49.7445	23.6167	65.3377	78.5934	52.6818	116.223	147.013	89.6095	22.3071	32.7507	12.2019	21.2274	30.6475	12.3017	43.9801	63.6048	25.1589	34.4046	53.6489	15.2797	50.9955	78.0871	24.7906	40.0932	63.6835	19.2042
Male	2000	57.1031	76.0956	38.2765	36.6723	49.8505	23.7712	62.1756	75.1751	49.4067	116.765	145.993	89.5255	22.1105	32.5664	12.376	19.0905	27.5853	10.9392	42.5081	62.1809	25.2584	33.6388	52.5875	15.3566	45.4623	70.2843	22.3808	41.0115	65.0929	19.4883
Male	2001	56.1895	75.0474	37.2048	36.5664	49.6056	24.0674	63.076	76.1816	50.2603	116.306	146.909	88.4927	21.9466	32.1861	12.2083	17.2627	25.0403	9.82016	39.1647	56.5068	23.1668	30.7077	49.6925	14.3444	41.6545	63.8297	20.7588	42.0293	66.8457	20.2142
Male	2002	55.729	73.9953	37.209	36.3786	49.4139	23.999	61.0481	73.6833	48.6448	116.538	147.4	88.1475	21.599	31.4534	11.9924	16.3097	24.1183	9.29035	36.8825	53.2006	21.5078	30.0167	48.3195	13.8206	39.1581	59.0053	19.5922	43.1279	68.921	20.7443
Male	2003	55.2107	74.3971	36.5265	36.2546	49.5582	23.7007	60.389	72.8541	47.705	116.167	148.358	88.035	21.2271	30.6903	11.8194	15.656	22.9626	8.9248	35.0385	50.1346	20.7986	30.0395	47.5065	14.487	38.0741	57.5197	19.1177	44.0537	70.2545	21.3455
Male	2004	54.5215	73.4924	36.2071	36.5682	49.9912	23.8886	58.989	71.1699	46.9871	116.193	148.336	87.6439	19.9928	28.9097	11.5083	14.963	22.2474	8.55688	32.7127	46.7129	19.4966	29.8129	46.6767	14.1406	38.1479	57.4701	19.2748	45.2818	72.0903	22.1023
Male	2005	53.995	72.7245	35.4973	35.4723	48.676	23.2378	56.3782	68.6057	44.4623	114.542	146.509	86.3484	20.1486	28.6548	11.4989	14.3486	21.5153	8.09726	30.9061	43.6382	18.7754	29.5441	46.7192	13.9347	38.7529	57.918	19.3539	46.3134	74.4711	22.3484
Male	2006	52.7101	70.8754	34.6347	35.3036	48.7391	22.968	54.3566	66.9354	42.5725	110.912	142.252	82.2542	20.4458	29.0524	11.8266	13.9615	21.0892	7.71949	29.9045	41.9245	18.0961	29.2308	45.9436	13.6307	40.2008	61.3373	19.5595	47.3674	75.8709	22.6056
Male	2007	51.8481	69.647	34.0586	34.9667	48.5194	22.5232	54.2571	66.4192	42.2375	108.321	138.288	80.516	20.8538	29.8392	12.0004	13.6193	20.5468	7.36335	28.241	39.5635	17.217	28.7997	43.9085	13.6712	42.3369	64.6983	21.0175	48.7051	77.7343	23.1754
Male	2008	51.1552	69.0891	33.4272	34.6216	48.415	22.2227	52.2202	65.1143	39.8165	106.474	136.023	79.2361	21.1766	29.9179	12.039	13.8269	21.4395	7.09645	26.8699	37.1721	16.6528	28.5481	44.9231	13.7151	45.4275	68.8798	21.8635	50.0481	79.4209	23.397
Male	2009	50.2163	67.2584	32.8245	34.3246	48.0321	21.6998	52.8994	65.7025	40.5619	104.412	132.924	78.345	21.0994	29.786	12.259	15.6068	23.7612	7.8423	25.4891	35.4147	16.1791	28.3212	43.9738	13.3438	50.5804	78.3534	24.5354	50.8549	80.9179	23.0871
Male	2010	49.7232	67.8697	32.2189	33.7866	47.3217	21.3954	52.6378	65.9774	39.9937	103.455	136.095	76.1361	21.2452	29.9136	12.5887	16.2054	24.5624	8.08678	24.4045	33.8738	15.543	28.7488	44.759	13.8334	54.7599	85.1797	26.2199	51.6863	81.8649	23.0285
Male	2011	49.0364	66.0333	32.2598	33.4391	46.8952	21.3272	50.8811	63.9726	38.3334	102.074	132.383	75.7192	21.3244	29.8533	12.5141	16.1678	25.2942	8.36295	22.7709	31.5355	14.5796	28.6202	45.4902	13.9595	56.7876	90.772	27.1648	52.8283	82.9912	23.3649
Male	2012	48.3924	65.2806	31.604	32.6863	45.5605	20.8421	49.284	62.2829	36.7732	100.879	131.197	75.2705	21.3405	29.4982	12.3954	15.8162	24.3517	7.96697	21.7124	29.9748	13.8089	28.1755	45.1713	13.3929	57.0902	90.6727	27.428	53.3509	85.1341	24.0188
Male	2013	47.4922	64.896	30.7884	32.1957	45.1967	20.3272	48.6614	61.7741	36.099	98.9122	126.621	73.3293	20.9865	29.0188	12.1608	15.3977	23.7575	7.80411	20.9148	28.86	13.4757	27.3885	43.9558	13.1628	56.9211	91.1167	27.0191	54.0004	85.9977	24.6356
Male	2014	46.5608	62.5438	30.64	31.2372	43.3499	19.6546	47.2498	60.0229	34.8275	96.8223	125.745	71.4916	20.4595	28.487	11.9905	14.7177	22.6907	7.36241	20.4884	28.3006	13.2699	26.9802	42.907	12.7772	56.8733	90.3263	26.9899	54.6534	89.1424	24.8793
Male	2015	46.0954	62.0282	29.8331	30.213	42.3191	19.0058	46.2881	58.5773	33.8898	95.07	121.888	70.1108	20.5476	29.0162	12.1621	14.4223	22.7127	7.33797	20.0056	27.3383	12.9101	26.6525	42.5414	12.6899	55.9572	87.1682	26.5436	54.7448	89.5277	24.8501
Male	2016	44.9754	61.1086	28.5565	29.5809	41.6963	18.5069	43.3761	54.8927	31.4785	91.7247	120.267	65.7221	20.4633	28.1964	11.9817	14.3007	22.606	6.8903	18.6696	25.873	11.7396	26.8672	42.7478	12.5589	54.6056	87.065	25.2998	54.9295	91.0036	24.9349
Male	2017	43.753	60.3009	28.509	27.953	39.4742	17.6746	42.8264	54.0178	30.979	87.8588	115.519	63.3255	20.2222	28.4224	11.6716	14.1445	22.723	6.68656	17.5617	24.4359	11.2559	26.7294	42.7861	12.697	54.115	87.4767	24.2205	55.2196	91.6962	24.6209
Male	2018	43.418	59.6284	27.5719	27.7774	38.7585	17.4974	42.8271	54.1918	31.2545	86.7155	117.301	61.2368	20.2604	28.9549	11.5822	14.1663	23.6252	6.58154	16.1793	22.6389	10.4057	26.7366	43.9027	12.2454	53.245	88.0448	25.0385	55.5109	92.5231	24.4412
Male	2019	43.345	59.2056	27.6782	28.1669	39.08	17.866	42.8959	54.0607	31.0157	86.5666	116.475	60.7766	20.2403	29.2251	11.7231	14.2273	23.2069	6.69265	15.3016	21.7022	9.81602	26.9066	45.0016	12.6112	52.6093	87.6993	23.5226	55.7225	93.6778	24.2925
