# Supplementary material for: Burden of silica-attributed pneumoconiosis and tracheal, bronchus & lung cancer for global and countries in the national program for the elimination of silicosis, 1990–2019: a comparative study
Source: BMC Public Health. 2024 Feb 22;24:571. doi: 10.1186/s12889-024-18086-9 (PMC10885413; doi:10.1186/s12889-024-18086-9)
Supplement: Supplementary file 4 — Supplementary Material 4 [file 12889_2024_18086_MOESM4_ESM.xlsx]

## Sheet: Table S3
Table S3 The global age-specific numbers and rates of death and disability-adjusted life year due to silica exposure in 1990 and in 2019
Sex	Age	Death Number in 1990			Death Rate in 1990			Disability-Adjusted Life Year Number in 1990			Disability-Adjusted Life Year Rate in 1990			Death Number in 2019			Death Rate in 2019			Disability-Adjusted Life Year Number in 2019			Disability-Adjusted Life Year Rate in 2019
		Value	Upper	Lower	Value	Upper	Lower	Value	Upper	Lower	Value	Upper	Lower	Value	Upper	Lower	Value	Upper	Lower	Value	Upper	Lower	Value	Upper	Lower
Both	15 to 19	30.3315	43.7135	17.2451	0.00583742	0.00841285	0.0033189	2207.62	3154.08	1265.86	0.424866	0.607016	0.243621	6.14085	8.32305	4.58977	0.000991193	0.00134342	0.000740835	481.54	649.578	371.706	0.0777253	0.104848	0.0599969
Both	20 to 24	42.5438	63.3364	24.4218	0.00863526	0.0128556	0.00495697	3040.6	4452.95	1808.44	0.617161	0.903831	0.367064	11.3683	15.9645	8.38357	0.00189426	0.0026601	0.00139692	967.527	1277.06	721.021	0.161216	0.212792	0.120141
Both	25 to 29	144.977	198.484	93.9479	0.0327377	0.0448203	0.0212147	9458.61	12797.1	6189.35	2.13588	2.88976	1.39764	106.184	153.945	61.5433	0.0175374	0.0254257	0.0101646	7082.71	10233.7	4310.44	1.16979	1.6902	0.711917
Both	30 to 34	336.213	449.463	228.469	0.0871857	0.116553	0.0592459	21423.3	28071.1	14990.7	5.55541	7.27931	3.88733	258.612	372.637	147.61	0.0429779	0.0619274	0.0245308	16892.4	23866.4	10562.8	2.8073	3.96628	1.75539
Both	35 to 39	897.416	1212.64	580.129	0.254411	0.343776	0.164463	57844.6	76310.4	40702.7	16.3986	21.6335	11.5389	578.698	838.092	341.508	0.106973	0.154922	0.0631282	37681.7	51810.3	24274.7	6.96551	9.57718	4.4872
Both	40 to 44	1819.48	2564.52	1054.09	0.635535	0.89577	0.368187	105375	142695	69625.3	36.8068	49.8424	24.3197	1477.62	2154.07	830.834	0.299451	0.436539	0.168375	87946.7	122209	55994.1	17.8231	24.7665	11.3476
Both	45 to 49	2559.35	3742.62	1380.19	1.10122	1.61036	0.593863	130757	183564	80929.2	56.2615	78.9828	34.8218	3432.06	5139.97	1833.95	0.724367	1.08484	0.387073	182449	258224	110517	38.5074	54.5006	23.3256
Both	50 to 54	5151.08	7665.62	2648.04	2.423	3.6058	1.2456	218776	315146	125370	102.909	148.24	58.9724	6841	10266.9	3533.17	1.5661	2.3504	0.808844	311357	444141	185043	71.2786	101.677	42.3617
Both	55 to 59	6797.92	10111.4	3521.08	3.66632	5.45339	1.89902	250128	360338	142413	134.901	194.341	76.8076	8772.24	13339.2	4414.38	2.36441	3.59536	1.18982	341739	498525	196201	92.1099	134.369	52.8827
Both	60 to 64	9226.36	13765.2	4620.91	5.74339	8.56878	2.87651	285791	413528	157290	177.904	257.42	97.9127	12386.8	18954.7	6291.72	3.96333	6.06483	2.01312	402938	592272	222836	128.925	189.505	71.2996
Both	65 to 69	7464.43	10805.1	4161.3	6.04464	8.74986	3.36979	198866	279243	122056	161.04	226.129	98.84	11917	17951.5	6046.58	4.60856	6.94223	2.33835	335247	487667	195727	129.647	188.592	75.6919
Both	70 to 74	5178.33	7071.37	3284.64	6.12723	8.36716	3.88653	116563	154032	81445.1	137.922	182.258	96.3694	9445.41	14219	4920.85	5.04867	7.60022	2.63024	222413	315585	133786	118.882	168.683	71.5097
Both	75 to 79	3642.99	4626.14	2602.24	5.942	7.54558	4.24445	66787.8	82880.6	51059.7	108.936	135.185	83.2823	5300.37	7560.99	3143.85	4.17176	5.95102	2.47443	106929	141597	72753.4	84.1605	111.447	57.2619
Both	80 to 84	1698.11	2048.92	1282.92	4.82149	5.81753	3.64262	25371.5	30113.9	20107.9	72.038	85.503	57.0929	3233.61	4234.11	2313.8	3.83028	5.01539	2.74075	53747.3	66791.8	42312.8	63.6648	79.1163	50.1204
Both	85 to 89	635.99	764.835	473.756	4.2206	5.07565	3.14397	7463.71	8769.46	5898.89	49.5311	58.1964	39.1466	1603.35	2060.86	1320.77	3.68748	4.73969	3.03759	20657.2	24854.8	17257.8	47.5087	57.1625	39.6904
Both	90 to 94	127.205	147.01	101.947	2.88708	3.33659	2.31382	1222.89	1426.43	1013.59	27.755	32.3747	23.0047	415.477	515.597	339.133	2.46463	3.05854	2.01175	4271.95	5126.67	3579.11	25.3414	30.4116	21.2315
Both	95 plus	23.1063	27.1174	18.3089	2.24454	2.63417	1.77852	174.587	206.198	142.005	16.9593	20.03	13.7943	84.7347	103.889	63.4792	1.77521	2.17649	1.32991	702.744	849.676	569.347	14.7227	17.8009	11.928
Female	15 to 19	4.89417	8.64376	2.30697	0.00191531	0.0033827	0.000902822	372.105	630.545	186.033	0.145622	0.246761	0.0728034	1.73561	2.79043	1.06723	0.000575166	0.000924722	0.000353669	151.22	223.962	98.8664	0.0501127	0.074219	0.0327634
Female	20 to 24	3.66813	6.37671	1.57407	0.00150107	0.00260948	0.000644144	339.573	534.931	186.067	0.13896	0.218905	0.0761424	1.58511	2.38	0.950545	0.000535915	0.000804662	0.000321373	225.825	337.103	148.919	0.0763499	0.113972	0.0503486
Female	25 to 29	27.226	39.9773	14.6881	0.0123693	0.0181625	0.00667311	1838.92	2649.26	1052.49	0.835456	1.20361	0.478168	26.9014	40.9231	14.1038	0.00894648	0.0136096	0.00469042	1882.13	2767.85	1092.7	0.62593	0.920489	0.363393
Female	30 to 34	51.0891	77.0135	27.0435	0.0268658	0.0404985	0.0142211	3097.3	4578.52	1731.83	1.62875	2.40767	0.910705	59.0394	92.2159	27.1232	0.0197749	0.0308871	0.00908474	3681.17	5577.4	1892.75	1.23298	1.86811	0.633965
Female	35 to 39	125.35	192.719	61.8473	0.0721489	0.110925	0.0355981	6778.22	10279.5	3442.45	3.90141	5.91669	1.98141	117.63	184.068	54.1521	0.0438206	0.0685706	0.0201732	6551.1	10087.7	3214.31	2.44047	3.75796	1.19742
Female	40 to 44	295.924	450.417	138.776	0.211212	0.321479	0.0990498	14244.3	21580.5	6899.69	10.1666	15.4028	4.92456	320.777	505.237	145.048	0.131091	0.206473	0.0592764	15714.2	24377.9	7410.06	6.42188	9.96242	3.02824
Female	45 to 49	380.611	590.138	176.452	0.334193	0.518166	0.154932	16474.2	25281.4	7808.97	14.465	22.1981	6.85662	706.743	1103.5	315.94	0.300194	0.468719	0.134197	30787	47652.1	14181.4	13.077	20.2405	6.02364
Female	50 to 54	735.261	1141.18	330.75	0.700661	1.08748	0.315185	28114.9	43214.7	13149.7	26.7918	41.181	12.5309	1425.96	2242.4	628.792	0.650437	1.02285	0.286817	54773.4	85103.3	24697.2	24.9843	38.819	11.2654
Female	55 to 59	931.939	1450.65	409.431	1.00889	1.57043	0.443239	31382.3	48452.3	14276.2	33.9736	52.4532	15.4551	1700.88	2699.08	720.878	0.903522	1.43377	0.382936	57270.4	89218.2	25173.3	30.4224	47.3934	13.3723
Female	60 to 64	1287.2	2025.82	552.046	1.5686	2.46869	0.67273	37298.3	57679.4	16555.4	45.4521	70.2888	20.1746	2460.98	3895.6	1053.39	1.53446	2.42897	0.656807	71093.9	111065	31792.3	44.3282	69.2511	19.823
Female	65 to 69	1091.07	1712.29	461.29	1.64737	2.58534	0.696488	27013.5	41552.9	12052.6	40.7869	62.7395	18.1978	2427.33	3870.21	1046.03	1.79846	2.86753	0.775026	59660.2	93527.2	27088.2	44.2036	69.2964	20.0702
Female	70 to 74	742.174	1152.11	326.971	1.57937	2.45172	0.695804	15536.8	23464.7	7454.18	33.0628	49.9335	15.8627	2039.07	3290.63	901.033	2.06001	3.32442	0.910286	41630	65599.6	19605.1	42.0575	66.2733	19.8064
Female	75 to 79	422.643	654.441	201.173	1.16588	1.8053	0.554941	7420.58	10897.3	3949.64	20.4699	30.0604	10.8952	1008.49	1597.71	465.882	1.44382	2.28738	0.666987	17235	26228.8	8918.74	24.6747	37.5509	12.7687
Female	80 to 84	151.385	219.038	87.9836	0.686929	0.993911	0.399236	2376.82	3257.06	1559.31	10.7851	14.7793	7.07555	496.026	764.134	250.914	1.0085	1.55361	0.510149	7298.54	10510.6	4364.21	14.8391	21.3697	8.87314
Female	85 to 89	42.6004	59.9461	30.6519	0.421967	0.593781	0.303615	645.956	856.456	489.299	6.39835	8.4834	4.84662	163.171	232.798	98.4549	0.599948	0.85595	0.361998	2342.42	3119.19	1661.53	8.61258	11.4686	6.1091
Female	90 to 94	9.92139	14.3112	6.99551	0.313633	0.452404	0.221141	142.87	191.351	107.739	4.51637	6.04896	3.40582	47.5416	65.0855	32.6816	0.411626	0.563526	0.282965	688.729	909.53	510.65	5.96317	7.87492	4.42132
Female	95 plus	2.77465	3.77691	1.9978	0.358234	0.487636	0.257935	31.3275	42.7279	23.313	4.04469	5.51658	3.00993	16.6299	23.7874	10.8382	0.475566	0.680249	0.30994	187.949	252.946	140.283	5.37478	7.23349	4.01167
Male	15 to 19	25.4373	38.4577	12.783	0.0096326	0.0145632	0.00484065	1835.51	2764.41	932.201	0.695073	1.04683	0.353006	4.40524	6.14478	2.88378	0.00138624	0.00193365	0.000907471	330.32	452.127	218.27	0.103946	0.142276	0.0686853
Male	20 to 24	38.8757	60.1572	20.8201	0.0156562	0.0242268	0.00838478	2701.03	4181.37	1493.12	1.08777	1.68394	0.601317	9.7832	14.2508	6.73562	0.00321427	0.0046821	0.00221298	741.702	1029.6	540.421	0.243686	0.338273	0.177555
Male	25 to 29	117.751	161.385	77.0052	0.052866	0.0724566	0.0345727	7619.69	10348	5082.63	3.42098	4.64592	2.28193	79.2822	114.222	46.8071	0.0260132	0.0374772	0.0153578	5200.58	7436.81	3205.47	1.70636	2.44008	1.05174
Male	30 to 34	285.124	389.451	195.492	0.14587	0.199243	0.100014	18326	24105.9	12967.5	9.37557	12.3326	6.63419	199.572	283.497	119.837	0.0658275	0.0935095	0.0395274	13211.3	18266.4	8547.11	4.35764	6.02504	2.8192
Male	35 to 39	772.066	1052.42	508.372	0.43131	0.587929	0.283999	51066.4	67446.4	36167.5	28.528	37.6786	20.2048	461.068	661.701	282.617	0.169174	0.24279	0.103697	31130.6	42589.2	20782.1	11.4224	15.6267	7.62533
Male	40 to 44	1523.56	2146.98	911.143	1.04222	1.46868	0.623285	91130.5	122477	61938	62.3396	83.7828	42.3699	1156.84	1667.26	681.75	0.465073	0.670269	0.274076	72232.5	97436	48015.1	29.0388	39.1711	19.303
Male	45 to 49	2178.74	3154.51	1210.39	1.83829	2.66159	1.02125	114283	158466	74344.6	96.4251	133.704	62.7275	2725.31	4052.54	1511.6	1.1433	1.70009	0.634133	151662	209855	96747.8	63.6238	88.0365	40.5869
Male	50 to 54	4415.82	6546.16	2309.95	4.10191	6.0808	2.14574	190661	272847	112286	177.107	253.451	104.304	5415.04	8079.39	2944.96	2.48869	3.7132	1.35347	256584	358791	159107	117.923	164.896	73.1236
Male	55 to 59	5865.99	8666.43	3107.98	6.30459	9.31443	3.34037	218745	310486	128585	235.101	333.701	138.199	7071.36	10693.7	3692.59	3.86916	5.85117	2.02043	284469	405499	169337	155.65	221.873	92.6543
Male	60 to 64	7939.16	11803.5	4084.72	10.103	15.0206	5.19801	248492	356374	140961	316.219	453.503	179.379	9925.84	14980.6	5114.94	6.52352	9.84562	3.36167	331844	477077	192720	218.096	313.547	126.661
Male	65 to 69	6373.37	9078.72	3672.61	11.131	15.8559	6.41418	171853	237281	108916	300.139	414.409	190.221	9489.65	14036.7	4959.38	7.67667	11.355	4.0119	275587	387607	166306	222.936	313.555	134.534
Male	70 to 74	4436.16	5950.92	2936.13	11.8229	15.86	7.82516	101026	130135	73347	269.247	346.826	195.479	7406.34	10934	3976.05	8.4064	12.4104	4.51293	180783	250484	113698	205.193	284.307	129.05
Male	75 to 79	3220.35	4019.14	2391.94	12.8515	16.0393	9.54558	59367.2	72415	45981.5	236.919	288.989	183.5	4291.89	5944.87	2666.44	7.50264	10.3922	4.66121	89694.1	115552	64731	156.794	201.996	113.156
Male	80 to 84	1546.73	1854.9	1145.37	11.7339	14.0718	8.68911	22994.7	27222.4	18013.1	174.445	206.517	136.652	2737.59	3543.79	2075.66	7.76891	10.0568	5.89046	46448.8	57498.8	37378.7	131.815	163.174	106.076
Male	85 to 89	593.39	720.901	433.217	11.9321	14.4961	8.71128	6817.75	8016.58	5330.96	137.094	161.2	107.197	1440.18	1870.54	1206.12	8.84451	11.4875	7.40709	18314.8	22193.5	15443.3	112.476	136.296	94.8413
Male	90 to 94	117.284	136.687	91.6518	9.43831	10.9998	7.37562	1080.02	1252.18	889.684	86.9137	100.768	71.5967	367.935	463.68	302.151	6.93186	8.73569	5.69249	3583.22	4305.05	3018.05	67.5075	81.1068	56.8597
Male	95 plus	20.3317	24.1741	16.0705	7.976	9.48335	6.30437	143.259	167.173	116.827	56.1997	65.581	45.8306	68.1048	83.507	51.9047	5.33594	6.54269	4.06668	514.796	607.207	422.465	40.3337	47.5741	33.0997
