# Supplementary material for: Burden of silica-attributed pneumoconiosis and tracheal, bronchus & lung cancer for global and countries in the national program for the elimination of silicosis, 1990–2019: a comparative study
Source: BMC Public Health. 2024 Feb 22;24:571. doi: 10.1186/s12889-024-18086-9 (PMC10885413; doi:10.1186/s12889-024-18086-9)
Supplement: Supplementary file 5 — Supplementary Material 5 [file 12889_2024_18086_MOESM5_ESM.xlsx]

## Sheet: Table S4
Table S4 The age-standardized mortality rate of pneumoconiosis due to silica exposure for global and national program for the elimination of silicosis countries from 1990 to 2019
Sex	Year	Global			Brazil			Chile			China			India			Peru			South Africa			Thailand			Turkey			Vietnam
		Value	Upper	Lower	Value	Upper	Lower	Value	Upper	Lower	Value	Upper	Lower	Value	Upper	Lower	Value	Upper	Lower	Value	Upper	Lower	Value	Upper	Lower	Value	Upper	Lower	Value	Upper	Lower
Both	1990	0.392101	0.475277	0.285093	0.158473	0.170322	0.145349	1.19016	1.34006	1.03576	1.04043	1.36378	0.68412	0.315585	0.530019	0.0604606	0.166866	0.253245	0.0608086	0.123703	0.202853	0.0891033	0.0149261	0.0215637	0.00892954	0.110447	0.193801	0.0664229	0.0106878	0.0184372	0.0038699
Both	1991	0.381745	0.458623	0.284937	0.154597	0.166779	0.142614	1.08445	1.20677	0.957263	1.00791	1.31313	0.692	0.315932	0.53025	0.0622547	0.142677	0.217136	0.0543931	0.126625	0.204351	0.0925284	0.0149133	0.0215855	0.00923733	0.107086	0.181953	0.0659211	0.0104754	0.0176159	0.00375139
Both	1992	0.370832	0.445545	0.282647	0.157047	0.168245	0.145512	1.02888	1.14582	0.90775	0.977284	1.27135	0.701823	0.310547	0.522085	0.0573437	0.165784	0.247593	0.0582653	0.132463	0.213491	0.0983683	0.0146196	0.0211101	0.00927092	0.104114	0.178247	0.0651576	0.0102257	0.0168024	0.00371583
Both	1993	0.361519	0.430783	0.278433	0.164926	0.17632	0.153284	0.997808	1.10409	0.885591	0.942263	1.20358	0.670878	0.301532	0.501002	0.0594646	0.180701	0.271967	0.062298	0.127344	0.206513	0.0967478	0.0143485	0.0207193	0.00890246	0.101461	0.170234	0.0640837	0.00996121	0.0162203	0.00355798
Both	1994	0.350806	0.415023	0.271036	0.165118	0.175946	0.154836	0.964677	1.06761	0.858134	0.907888	1.16249	0.667386	0.291015	0.480261	0.0586419	0.177975	0.267286	0.0602712	0.13329	0.214345	0.101616	0.0141643	0.0201529	0.00891885	0.0993602	0.166298	0.0636206	0.00970064	0.0158661	0.00356192
Both	1995	0.342806	0.406068	0.272865	0.164995	0.176323	0.154135	0.998103	1.10606	0.888251	0.878285	1.10763	0.661629	0.277967	0.458989	0.0566579	0.188144	0.284105	0.0626022	0.139056	0.227158	0.107916	0.013864	0.0193757	0.0087615	0.0964778	0.159208	0.0626772	0.00946742	0.0156788	0.00346693
Both	1996	0.330755	0.384592	0.265624	0.177208	0.190631	0.16588	1.00833	1.12304	0.895469	0.838261	1.04869	0.652043	0.275552	0.452441	0.0594295	0.180351	0.270241	0.0615171	0.153905	0.241715	0.120987	0.0133269	0.0187943	0.00866098	0.090793	0.146889	0.0589596	0.00924301	0.0152613	0.00357947
Both	1997	0.319018	0.368969	0.257837	0.177604	0.192697	0.166215	1.00638	1.13262	0.897496	0.798517	0.974928	0.625947	0.284786	0.471435	0.0634955	0.182598	0.264857	0.0635747	0.171019	0.268817	0.131997	0.0112388	0.0163983	0.00732405	0.0861154	0.141908	0.0551755	0.00901653	0.014789	0.00355401
Both	1998	0.310072	0.355376	0.253663	0.181395	0.198562	0.169312	0.973286	1.08925	0.868878	0.768944	0.924347	0.607838	0.277698	0.451591	0.0653216	0.185494	0.269065	0.0638073	0.175795	0.285475	0.131697	0.0116493	0.0168248	0.00750217	0.0809765	0.134829	0.051651	0.00878201	0.0141942	0.00360035
Both	1999	0.30081	0.341949	0.247628	0.182349	0.200554	0.169306	0.967807	1.0857	0.861357	0.744516	0.885021	0.605638	0.259022	0.420928	0.060344	0.179424	0.260137	0.0604975	0.166104	0.279183	0.126866	0.0121089	0.017336	0.00771614	0.075528	0.124377	0.0486574	0.00856082	0.0137203	0.00351425
Both	2000	0.291351	0.3313	0.239925	0.181029	0.202388	0.168413	0.904856	1.03738	0.795988	0.734646	0.86565	0.61347	0.25494	0.418229	0.0607034	0.132572	0.188034	0.0489802	0.16652	0.28848	0.127013	0.0112949	0.0159417	0.00723423	0.0666381	0.110858	0.0423164	0.00837694	0.0134268	0.00346113
Both	2001	0.282027	0.323493	0.229681	0.182135	0.204046	0.169999	0.915144	1.04193	0.802191	0.718815	0.848109	0.595453	0.250878	0.410092	0.0631756	0.106505	0.150198	0.043469	0.15404	0.264226	0.117415	0.00963324	0.0135151	0.00650867	0.0607463	0.0989898	0.0385926	0.0082254	0.0131477	0.00325281
Both	2002	0.275062	0.316166	0.22468	0.182915	0.208581	0.16995	0.884578	1.01544	0.76966	0.705874	0.833885	0.583458	0.242501	0.391279	0.0617312	0.0924409	0.128923	0.0391563	0.14703	0.249255	0.114864	0.00916622	0.0127174	0.00622853	0.0558206	0.0936032	0.0354104	0.00809022	0.0128697	0.00306029
Both	2003	0.268723	0.308945	0.218262	0.181139	0.202869	0.168161	0.865488	0.992817	0.753104	0.69236	0.813484	0.578436	0.232303	0.373663	0.0577638	0.0819376	0.114987	0.0371434	0.142252	0.24055	0.109279	0.00883982	0.0120291	0.00602889	0.0546448	0.0924411	0.0355143	0.00795943	0.0128633	0.00301826
Both	2004	0.259139	0.297568	0.214676	0.181231	0.203013	0.167749	0.837043	0.961011	0.723508	0.68444	0.807983	0.578567	0.210106	0.338207	0.052187	0.072391	0.101152	0.0368185	0.133758	0.224408	0.103534	0.00858685	0.0117727	0.00585239	0.0529789	0.0904198	0.035339	0.00781279	0.0128205	0.00293076
Both	2005	0.251758	0.289561	0.206545	0.172087	0.193013	0.158712	0.780469	0.900318	0.678018	0.666376	0.779612	0.564819	0.20651	0.328704	0.0531954	0.0609824	0.0914226	0.0359085	0.130765	0.212197	0.101023	0.00829847	0.0115357	0.00568056	0.0508082	0.0895938	0.0342885	0.00765124	0.0125598	0.00293857
Both	2006	0.238875	0.275198	0.195381	0.170261	0.19058	0.156899	0.730809	0.849412	0.633173	0.626538	0.746413	0.527032	0.207135	0.329109	0.0562854	0.0518443	0.0881572	0.0324579	0.13091	0.210326	0.0999278	0.00793929	0.0109828	0.00538929	0.0487468	0.0858208	0.033148	0.00743665	0.0119867	0.00282648
Both	2007	0.23111	0.269378	0.189193	0.163532	0.183609	0.150933	0.716525	0.829299	0.617701	0.604071	0.719092	0.519984	0.206438	0.327531	0.0577693	0.0443668	0.0867571	0.0276558	0.128156	0.196712	0.0951335	0.00758269	0.0103396	0.00515054	0.0466992	0.0819532	0.0320647	0.00721366	0.0115809	0.00276336
Both	2008	0.228173	0.267553	0.188217	0.158621	0.17826	0.146602	0.658085	0.772443	0.563355	0.602795	0.714164	0.512305	0.207232	0.322522	0.0611686	0.0381521	0.0863161	0.0239542	0.128833	0.186954	0.0943446	0.00727153	0.00973216	0.00508063	0.04494	0.0823315	0.0311371	0.00698212	0.01109	0.00272514
Both	2009	0.223853	0.26216	0.186284	0.15538	0.174685	0.143234	0.657331	0.767435	0.56191	0.599662	0.708837	0.513963	0.193263	0.303336	0.0569829	0.0443014	0.0955629	0.0272798	0.129104	0.182989	0.0946957	0.00699896	0.00929232	0.00489115	0.0464603	0.0831849	0.0330838	0.00674553	0.0107965	0.00264898
Both	2010	0.220023	0.259746	0.186291	0.152469	0.170583	0.141436	0.656879	0.763876	0.562471	0.596986	0.717763	0.511272	0.182295	0.284414	0.0536818	0.0450083	0.0928456	0.0267694	0.129441	0.176407	0.0919934	0.0069487	0.00926875	0.00477996	0.0463604	0.0837522	0.0334957	0.00652495	0.0106847	0.00251974
Both	2011	0.213437	0.261058	0.18003	0.147785	0.166993	0.136852	0.622514	0.73821	0.526961	0.581142	0.719111	0.498304	0.176021	0.270722	0.0542546	0.0432476	0.087304	0.0252897	0.125112	0.16518	0.0880186	0.00674992	0.0090743	0.00464609	0.0426686	0.0817604	0.0310838	0.00634412	0.0103886	0.00248891
Both	2012	0.207093	0.251161	0.17697	0.142382	0.160411	0.131911	0.586404	0.698482	0.498242	0.563808	0.693832	0.482307	0.171668	0.263482	0.0562246	0.041257	0.08357	0.0240441	0.122411	0.158815	0.0862078	0.00632872	0.00858164	0.0043497	0.0395984	0.0743162	0.029	0.00617897	0.0102514	0.00244952
Both	2013	0.198948	0.244736	0.165502	0.138282	0.155597	0.127815	0.563927	0.676389	0.483155	0.538946	0.660641	0.453228	0.172576	0.262055	0.0622431	0.0390005	0.0793596	0.0229567	0.120078	0.152485	0.0827585	0.00545706	0.00737719	0.0037891	0.0367891	0.0689932	0.0267455	0.00603441	0.0103167	0.00236138
Both	2014	0.18994	0.228946	0.160556	0.131724	0.149163	0.121733	0.53796	0.647622	0.460234	0.510328	0.635249	0.425772	0.168571	0.251289	0.0647462	0.035937	0.0734549	0.0205346	0.119945	0.149129	0.0805903	0.00550736	0.00765136	0.00371026	0.0341737	0.0636827	0.0247198	0.00592195	0.0103594	0.00229646
Both	2015	0.184351	0.223196	0.156073	0.126968	0.142997	0.116919	0.524052	0.630796	0.444356	0.489738	0.622608	0.414366	0.158875	0.238528	0.0624071	0.0339165	0.0694189	0.0194814	0.118898	0.145454	0.0784191	0.00543169	0.00782106	0.00357138	0.0310175	0.0585731	0.0220435	0.00579517	0.010509	0.00231206
Both	2016	0.179074	0.224182	0.15081	0.124571	0.141021	0.114794	0.493318	0.603926	0.413296	0.474745	0.627461	0.390045	0.150136	0.227646	0.06043	0.0325527	0.0682551	0.0170748	0.114986	0.140864	0.0734671	0.00528273	0.00768344	0.00355002	0.0290876	0.0548993	0.0201434	0.00567558	0.0104493	0.00220529
Both	2017	0.172277	0.214622	0.145553	0.116972	0.133189	0.107519	0.507217	0.621251	0.422886	0.447515	0.591506	0.360856	0.144997	0.217212	0.0592494	0.0312715	0.0656503	0.0157924	0.109782	0.134651	0.0717972	0.00504902	0.00741437	0.00326059	0.0286555	0.0535449	0.0192353	0.00556061	0.0103128	0.00212895
Both	2018	0.165951	0.208289	0.139736	0.11711	0.132945	0.106869	0.50959	0.630187	0.421872	0.421539	0.561777	0.330813	0.143034	0.220093	0.0599465	0.0301037	0.0626775	0.0151578	0.0986318	0.124178	0.0662121	0.00480151	0.00728868	0.00299643	0.027509	0.0529371	0.0182647	0.00542849	0.0103317	0.00204166
Both	2019	0.161186	0.202771	0.136102	0.117312	0.133446	0.106675	0.510696	0.634633	0.419644	0.403925	0.563507	0.312165	0.137323	0.208715	0.061051	0.0289268	0.0592052	0.0142738	0.0925039	0.118478	0.0644326	0.00463073	0.00726889	0.00279542	0.0269705	0.0520768	0.0173895	0.00530364	0.0103243	0.00194223
Female	1990	0.0197694	0.0332566	0.0142574	0.0134532	0.0202888	0.00743829	0.0279931	0.0380439	0.016177	0.0612368	0.13006	0.0396142	0.0143225	0.0273256	0.00565133	0.00491362	0.0115602	0.000734172	0.0508808	0.083623	0.0326931	0.000617927	0.001586	0.000223721	0.00127907	0.00339951	0.000481332	0.00243661	0.00557887	0.000496848
Female	1991	0.0193858	0.0327196	0.0141624	0.0130631	0.0205671	0.00722934	0.0361224	0.0477643	0.019526	0.0598456	0.125806	0.0384716	0.0143553	0.0269797	0.00584591	0.00471016	0.0108244	0.000732603	0.0502059	0.0835119	0.0323004	0.000632145	0.00164361	0.000239496	0.00127802	0.0033595	0.00048929	0.00241566	0.00554832	0.000498615
Female	1992	0.0190994	0.0320399	0.0140285	0.0144021	0.0207802	0.00767436	0.0361314	0.0472995	0.0182131	0.0585376	0.121914	0.0378881	0.014334	0.0263126	0.00585865	0.00499313	0.0119855	0.000755702	0.0548672	0.0882511	0.035913	0.000635139	0.00160552	0.000246335	0.00124113	0.00322391	0.000479665	0.00238818	0.00541689	0.000502004
Female	1993	0.018848	0.0310555	0.0137626	0.0157637	0.0220481	0.0082102	0.0344636	0.0451402	0.0186156	0.0569444	0.117285	0.0378189	0.0142659	0.0266311	0.00598961	0.0048312	0.0114163	0.000754752	0.0521034	0.0862378	0.0333577	0.000635307	0.00162095	0.000249512	0.00121564	0.00314867	0.000469701	0.00236114	0.00537548	0.000501109
Female	1994	0.0185028	0.0305211	0.01377	0.0156739	0.0222189	0.00857839	0.0324656	0.0425364	0.0189917	0.0552093	0.114752	0.0370995	0.0139466	0.0255354	0.0056755	0.00489671	0.0114033	0.000749599	0.0559693	0.0896969	0.0371896	0.000637105	0.00163265	0.000251004	0.00122172	0.00319063	0.00047232	0.00233963	0.00522412	0.000497074
Female	1995	0.0182894	0.0292015	0.0134609	0.0154235	0.0230996	0.00887913	0.0285683	0.0376495	0.0178617	0.0533035	0.106561	0.0366293	0.0136838	0.0256139	0.00562919	0.00487748	0.0107461	0.000743969	0.0522288	0.0862792	0.0344437	0.00063602	0.00160011	0.000255992	0.00118519	0.00320504	0.000454721	0.00233273	0.0050158	0.000484232
Female	1996	0.0180143	0.0295446	0.0135679	0.019976	0.0281758	0.0112535	0.0173961	0.0251569	0.0120821	0.0515707	0.103794	0.0349873	0.0137476	0.0254568	0.00555589	0.00429856	0.00909432	0.00066787	0.0553823	0.0900293	0.0378241	0.000632823	0.00160285	0.000250886	0.00111415	0.00302845	0.000429534	0.00232072	0.00510189	0.000488727
Female	1997	0.0177464	0.0284484	0.013613	0.0223408	0.0308569	0.0122401	0.0296921	0.0466437	0.0199761	0.0495819	0.0996591	0.0349572	0.0142127	0.0253348	0.00595	0.00424216	0.00864186	0.000672552	0.0627521	0.0995696	0.0414462	0.000600141	0.00156568	0.00022616	0.00106848	0.00293411	0.000412424	0.0023096	0.00495492	0.000490562
Female	1998	0.0176286	0.028415	0.0137102	0.0235874	0.0319115	0.0129491	0.0270491	0.0406668	0.0174989	0.0477265	0.0928393	0.034275	0.0143354	0.0262306	0.00607293	0.0041745	0.00841597	0.000655978	0.062762	0.0991457	0.0410817	0.000571121	0.00154314	0.000213084	0.00102429	0.00273136	0.00038607	0.00229293	0.00493505	0.000525829
Female	1999	0.0177946	0.0292017	0.0138162	0.0264955	0.0368452	0.0151314	0.0264314	0.038918	0.01643	0.0469343	0.0958961	0.0340691	0.0139906	0.0248049	0.00602301	0.00398869	0.00779367	0.000611818	0.0656254	0.104633	0.0429285	0.000550921	0.00151239	0.000207536	0.000973838	0.00270183	0.000368358	0.00228262	0.00476941	0.000528713
Female	2000	0.0175702	0.0283995	0.0139255	0.0260808	0.0384811	0.0156553	0.0264186	0.0399256	0.0169101	0.0462816	0.0889492	0.034312	0.0137904	0.0245817	0.00593944	0.00338736	0.00635526	0.000576755	0.0665176	0.106333	0.0435756	0.000516937	0.00135994	0.000202391	0.000918424	0.00248806	0.000350389	0.00230365	0.00478907	0.000518871
Female	2001	0.0173218	0.0275494	0.0136673	0.0257876	0.0397395	0.015845	0.0230905	0.0351949	0.0146987	0.0450537	0.0828129	0.033464	0.0140253	0.0248197	0.00599121	0.00291575	0.00531136	0.000547888	0.059957	0.100241	0.0414425	0.000472919	0.00115383	0.000195028	0.000884667	0.00245484	0.000322739	0.00233136	0.00472425	0.000504045
Female	2002	0.0172131	0.0271819	0.0137709	0.0254121	0.0407531	0.0160219	0.0278053	0.0400738	0.0154754	0.0441488	0.0792494	0.0332674	0.0140358	0.0242768	0.00618562	0.00268785	0.00482935	0.000532218	0.0566204	0.0959596	0.0398304	0.000461612	0.00107188	0.000191179	0.000856277	0.00239503	0.000315063	0.00234579	0.00478083	0.000516243
Female	2003	0.0168822	0.026702	0.0134115	0.024823	0.0407009	0.0157009	0.0200868	0.0289397	0.0117083	0.0433919	0.0771037	0.0329886	0.013395	0.0236873	0.00585979	0.00264887	0.00475475	0.000533279	0.0504771	0.0887988	0.0369073	0.000435077	0.000961259	0.000177625	0.000866256	0.00228058	0.000323452	0.00236227	0.00473372	0.000525253
Female	2004	0.0163529	0.0256321	0.0131767	0.0244698	0.0400172	0.0152005	0.0244548	0.0345441	0.0120078	0.0423688	0.0725599	0.032697	0.0126254	0.0226941	0.00544816	0.00232141	0.00420078	0.000528786	0.0429831	0.0774401	0.0317075	0.000500569	0.00100683	0.000228806	0.000865394	0.0022715	0.00031597	0.00237379	0.00475826	0.000516952
Female	2005	0.0159856	0.024463	0.0127759	0.0217242	0.0370935	0.0136262	0.0226775	0.0318918	0.0106308	0.0420676	0.0691686	0.0324666	0.012826	0.0222844	0.00573428	0.00263497	0.00480876	0.00055902	0.0379625	0.0700343	0.0277621	0.000545676	0.00104271	0.000252955	0.000883468	0.00227086	0.000315997	0.00237837	0.00482862	0.000526124
Female	2006	0.0151562	0.0230128	0.0121371	0.022123	0.0377122	0.0139469	0.0231913	0.0322676	0.0107491	0.0387398	0.0622661	0.0305931	0.0131447	0.0223842	0.00595154	0.00274965	0.00494378	0.000550857	0.0351251	0.0646555	0.0257752	0.00058407	0.00110681	0.000263123	0.000975015	0.00250075	0.000329513	0.00236919	0.00466404	0.000511774
Female	2007	0.0147839	0.0222107	0.0119567	0.0226255	0.0379358	0.0137042	0.0249001	0.0348221	0.0108796	0.03714	0.0582277	0.0285199	0.0131517	0.0222891	0.0059623	0.00286004	0.00528349	0.000545126	0.0338189	0.0616866	0.0246932	0.000606705	0.00117468	0.000277018	0.00106618	0.00274186	0.000361714	0.00233672	0.0045536	0.000506547
Female	2008	0.014599	0.0214691	0.0117952	0.0215708	0.0371182	0.01367	0.0232413	0.0324208	0.0102742	0.036723	0.0531126	0.0266938	0.0129823	0.0217063	0.00599223	0.00231291	0.00402464	0.000567949	0.0352926	0.0618233	0.0251776	0.000613642	0.00117306	0.000270643	0.00114832	0.00295612	0.000408765	0.00230445	0.00443157	0.000498651
Female	2009	0.0143734	0.0204872	0.0114548	0.0209508	0.0354908	0.0134251	0.0227474	0.0316383	0.00959589	0.0360664	0.0503094	0.0259734	0.0117643	0.0201325	0.00551004	0.00244256	0.00419044	0.00064622	0.0374348	0.0624661	0.0260842	0.000604964	0.00113865	0.000261829	0.00112727	0.00306098	0.000474146	0.00225925	0.00423129	0.000499152
Female	2010	0.0141145	0.0195345	0.0112667	0.0213127	0.034641	0.0134039	0.0251523	0.0350263	0.00993233	0.0352705	0.0478264	0.024955	0.0109958	0.01918	0.0050665	0.00223603	0.00386307	0.000621253	0.0380353	0.0618777	0.0260068	0.000602383	0.00110613	0.000264937	0.00109689	0.00311021	0.0004755	0.0022235	0.00423043	0.000496549
Female	2011	0.0139628	0.0193047	0.0109551	0.0206227	0.0343594	0.013077	0.0253422	0.0356141	0.00989192	0.0344601	0.0458562	0.0234862	0.0109529	0.0191835	0.0051798	0.0019638	0.00330966	0.000612235	0.0394192	0.0620745	0.0259904	0.000591124	0.00106931	0.000260129	0.0010929	0.00294074	0.000505491	0.00220504	0.00423169	0.000492672
Female	2012	0.0136532	0.0183094	0.010626	0.0205032	0.0341909	0.0130384	0.023552	0.0327917	0.00921828	0.0331993	0.0421423	0.0221805	0.0110007	0.0185268	0.00509822	0.0017537	0.00298821	0.000577609	0.0397304	0.0614694	0.0261277	0.000473939	0.000806323	0.000227264	0.00105474	0.00293161	0.000504441	0.00218727	0.00432532	0.000483636
Female	2013	0.0134544	0.017887	0.0104626	0.0201065	0.0338588	0.0130283	0.0233977	0.0326347	0.00943769	0.0323471	0.0402333	0.0201809	0.0113002	0.0184911	0.00523941	0.00156074	0.0026954	0.000561509	0.0384352	0.058864	0.0250372	0.000421679	0.000713204	0.00020709	0.000944848	0.00263313	0.000432945	0.00216293	0.00440933	0.000483085
Female	2014	0.0132874	0.0173149	0.0100579	0.0197127	0.0342989	0.0130027	0.0208575	0.0290047	0.00845516	0.0319332	0.0405135	0.0186443	0.0113958	0.0180618	0.00508676	0.0014132	0.00259066	0.00051944	0.0371571	0.0577572	0.0239825	0.000403061	0.000651854	0.000201358	0.000807383	0.002346	0.000348378	0.00215079	0.00439044	0.000478241
Female	2015	0.0131711	0.0170056	0.0098478	0.0196476	0.03412	0.0127786	0.0222211	0.0314239	0.00905415	0.0315228	0.0394917	0.0184269	0.0113095	0.0180615	0.00506756	0.00132513	0.00254358	0.000468222	0.0351708	0.0551463	0.0227104	0.000412676	0.00068375	0.000208774	0.000694773	0.00205081	0.000303575	0.00213533	0.00436448	0.000481543
Female	2016	0.0130267	0.01671	0.00956376	0.0199898	0.0337822	0.0128001	0.021906	0.031477	0.00888943	0.0313217	0.0393916	0.0179872	0.0110441	0.0175324	0.00512176	0.00133408	0.00256638	0.000457404	0.0335413	0.0534102	0.0219325	0.000428911	0.000720397	0.000207727	0.000681353	0.00198304	0.000282243	0.00212204	0.00433302	0.00047302
Female	2017	0.0128872	0.0165128	0.00963169	0.0190649	0.0323309	0.0122129	0.0217774	0.0311701	0.00893737	0.0309476	0.0401384	0.0175216	0.010897	0.0173666	0.00493939	0.00138383	0.00272498	0.000434225	0.0328701	0.0519812	0.0214482	0.000410051	0.000708961	0.00019762	0.000681091	0.00191541	0.000274766	0.00210826	0.00423913	0.000462455
Female	2018	0.012748	0.0163646	0.00922167	0.0189727	0.0324154	0.0122526	0.021514	0.0311161	0.00882036	0.0302139	0.0406605	0.0170408	0.0110125	0.0177383	0.00502828	0.00144485	0.00291144	0.000418776	0.0309224	0.0490965	0.0203019	0.00040157	0.000701084	0.000201058	0.000667743	0.00185133	0.000255437	0.00209156	0.00417655	0.000453691
Female	2019	0.0126149	0.016565	0.00936067	0.018804	0.0317837	0.012184	0.0211873	0.0312961	0.00845092	0.0295858	0.0400826	0.0166438	0.010934	0.0175343	0.00487382	0.00152816	0.00312815	0.000424867	0.0301173	0.048933	0.0196334	0.000391646	0.000707457	0.000187673	0.000662107	0.00184315	0.000252297	0.0020738	0.0043133	0.000445145
Male	1990	0.877519	1.06516	0.636803	0.324175	0.348624	0.297261	2.69981	3.04476	2.34091	2.28387	3.02524	1.4593	0.605998	1.02831	0.106724	0.337807	0.510061	0.12329	0.221257	0.396783	0.145212	0.0314639	0.0457579	0.0186662	0.225834	0.401669	0.133418	0.0249456	0.046474	0.00733854
Male	1991	0.854001	1.03059	0.63578	0.316708	0.341472	0.291136	2.45385	2.74179	2.15634	2.21033	2.90412	1.48102	0.607064	1.02862	0.111238	0.288875	0.440232	0.111027	0.229728	0.399748	0.154734	0.0313967	0.0457564	0.0189729	0.218654	0.377791	0.132389	0.0243511	0.0447628	0.00715896
Male	1992	0.828672	0.997833	0.629823	0.320647	0.343558	0.296978	2.33256	2.5945	2.04329	2.14105	2.81603	1.50892	0.596701	1.01394	0.102735	0.336473	0.504282	0.118373	0.237218	0.405834	0.164052	0.0307534	0.0440285	0.0191517	0.212604	0.370378	0.130833	0.0236854	0.0430964	0.00694412
Male	1993	0.807813	0.966327	0.620621	0.336676	0.358633	0.313032	2.26445	2.5146	2.00093	2.06262	2.6476	1.44193	0.57938	0.971239	0.10532	0.367936	0.554386	0.126789	0.230126	0.403986	0.165493	0.0301417	0.0440105	0.0187679	0.207145	0.353366	0.128736	0.0229868	0.0411022	0.00689483
Male	1994	0.783585	0.928053	0.606016	0.337571	0.358636	0.316149	2.19328	2.43495	1.94748	1.98688	2.57999	1.43549	0.559958	0.935357	0.104777	0.36274	0.547432	0.121518	0.239339	0.411064	0.175962	0.0296997	0.0420758	0.0185802	0.202488	0.34453	0.127449	0.0222968	0.0398539	0.00682306
Male	1995	0.765749	0.906365	0.606832	0.337878	0.360496	0.31518	2.2863	2.54148	2.03337	1.92103	2.4441	1.432	0.535928	0.889708	0.101859	0.383967	0.583247	0.128206	0.258673	0.454862	0.193536	0.0290155	0.0409615	0.0180497	0.196452	0.328288	0.125706	0.0216662	0.0382942	0.0068413
Male	1996	0.738764	0.860321	0.589158	0.359118	0.385492	0.335649	2.34351	2.61357	2.07982	1.83219	2.30279	1.4026	0.532772	0.880858	0.108177	0.368002	0.553865	0.125903	0.291125	0.489682	0.209722	0.0278429	0.0394263	0.0176222	0.185007	0.303925	0.11934	0.0210649	0.037571	0.00667301
Male	1997	0.712157	0.824434	0.574564	0.357366	0.385816	0.333484	2.34301	2.63651	2.08261	1.74516	2.14967	1.35286	0.552716	0.920145	0.116862	0.372303	0.543624	0.130471	0.32198	0.54368	0.215828	0.023424	0.0344714	0.0150718	0.175994	0.294824	0.112021	0.0204629	0.0355428	0.00645907
Male	1998	0.692271	0.792012	0.567149	0.364339	0.398606	0.340443	2.27998	2.56626	2.02854	1.68192	2.03586	1.32196	0.54069	0.888984	0.117684	0.378455	0.550772	0.130837	0.33387	0.571164	0.220144	0.0243674	0.0355238	0.0154304	0.165847	0.281306	0.105604	0.0198496	0.0341313	0.00643062
Male	1999	0.670888	0.764863	0.550378	0.363414	0.400481	0.337898	2.27933	2.56881	2.02733	1.62871	1.95257	1.31487	0.505141	0.834326	0.111649	0.366251	0.531458	0.1228	0.305852	0.556339	0.206177	0.0253997	0.036824	0.0156937	0.154414	0.259472	0.098712	0.0192666	0.0326948	0.00638678
Male	2000	0.648288	0.737419	0.530425	0.361685	0.401056	0.336078	2.12937	2.44846	1.86493	1.60412	1.90471	1.32876	0.498778	0.826744	0.112399	0.269453	0.384576	0.0998789	0.30476	0.575188	0.203952	0.023706	0.0336237	0.015133	0.136144	0.230982	0.0865819	0.0187492	0.0322872	0.00636013
Male	2001	0.626808	0.71852	0.511073	0.365193	0.405518	0.340219	2.15922	2.47043	1.88807	1.57026	1.85809	1.28814	0.492385	0.81612	0.115423	0.216149	0.305305	0.0894487	0.285662	0.521063	0.19466	0.020196	0.0282784	0.0135276	0.124796	0.205986	0.0783681	0.0182865	0.0313535	0.0061142
Male	2002	0.61039	0.705266	0.498726	0.367978	0.412636	0.342218	2.08131	2.41009	1.8021	1.54043	1.81891	1.25499	0.477051	0.778579	0.115342	0.187362	0.262366	0.0803667	0.274251	0.498248	0.18944	0.0191953	0.0264902	0.0131379	0.115758	0.197444	0.0717762	0.0178975	0.0304211	0.00599439
Male	2003	0.595846	0.682533	0.482334	0.365557	0.402511	0.339644	2.0477	2.35536	1.7738	1.50825	1.77248	1.25701	0.458679	0.745909	0.107509	0.165759	0.232881	0.0760742	0.272398	0.482982	0.191112	0.0185143	0.0249504	0.0124502	0.113831	0.198001	0.0730234	0.017513	0.0295384	0.00569064
Male	2004	0.573749	0.659992	0.471969	0.367023	0.400397	0.340845	1.97487	2.27403	1.70802	1.49186	1.75044	1.25239	0.415849	0.680367	0.0971902	0.146454	0.205059	0.0747982	0.263413	0.456464	0.184345	0.0178374	0.0243808	0.0120473	0.110557	0.19472	0.0729891	0.0170898	0.0293166	0.00539488
Male	2005	0.557354	0.64234	0.458066	0.351005	0.386436	0.324684	1.84114	2.13131	1.59536	1.45677	1.70357	1.2261	0.409654	0.662361	0.0979198	0.12255	0.185159	0.0729014	0.264143	0.43693	0.17987	0.0171127	0.0238696	0.0116531	0.106103	0.191042	0.0706881	0.016648	0.0286933	0.00528298
Male	2006	0.528359	0.608689	0.43133	0.34712	0.382706	0.320835	1.72106	2.004	1.48381	1.37364	1.63863	1.14293	0.411861	0.660577	0.103435	0.103656	0.181482	0.0640537	0.269261	0.436698	0.181888	0.0162332	0.0226037	0.0109632	0.102004	0.183778	0.0686436	0.0160874	0.0273969	0.00517317
Male	2007	0.510511	0.596068	0.417683	0.33214	0.364253	0.307017	1.67936	1.9475	1.43926	1.32699	1.5764	1.14152	0.411209	0.657712	0.106886	0.0882279	0.177271	0.0542421	0.264867	0.412348	0.180492	0.0153913	0.0209621	0.010324	0.0979513	0.17687	0.0662004	0.0155263	0.0268991	0.00490118
Male	2008	0.50354	0.589151	0.4145	0.323335	0.353896	0.300033	1.53686	1.81288	1.30183	1.32957	1.56991	1.12312	0.414149	0.65441	0.114289	0.0760454	0.177058	0.0469401	0.264736	0.400694	0.174586	0.0146859	0.019703	0.0101645	0.094314	0.177045	0.0640402	0.0149453	0.0262047	0.00482796
Male	2009	0.493672	0.579441	0.4101	0.317167	0.350173	0.294086	1.53421	1.80177	1.30229	1.33026	1.56525	1.1366	0.387701	0.615191	0.108019	0.0885283	0.195509	0.0535399	0.262664	0.388265	0.172552	0.014101	0.0189203	0.00984823	0.0974455	0.178985	0.068815	0.0143754	0.0250291	0.00457516
Male	2010	0.484526	0.574584	0.410074	0.310886	0.343328	0.288739	1.5332	1.7966	1.30667	1.32991	1.59471	1.13731	0.366644	0.576457	0.103191	0.0902457	0.190819	0.0535915	0.263379	0.377667	0.171422	0.0139924	0.0190491	0.00968839	0.0970395	0.177435	0.0693329	0.0138305	0.0248434	0.00443276
Male	2011	0.468783	0.577808	0.395025	0.301564	0.333882	0.28004	1.45232	1.73793	1.21984	1.2994	1.61262	1.11186	0.35459	0.551321	0.103815	0.0869659	0.17953	0.0507324	0.251163	0.349509	0.156113	0.013565	0.0183157	0.00934077	0.0889201	0.172213	0.0644126	0.013366	0.0240527	0.00409845
Male	2012	0.453765	0.545922	0.38754	0.290006	0.321704	0.269004	1.36769	1.64375	1.15993	1.26604	1.55461	1.07846	0.346295	0.538329	0.107652	0.0831785	0.17275	0.048002	0.243878	0.333089	0.153011	0.0128018	0.0173857	0.00880799	0.0822701	0.156713	0.0598385	0.0129456	0.0237539	0.00399125
Male	2013	0.434834	0.53598	0.360963	0.281747	0.313903	0.260682	1.31228	1.58272	1.11744	1.21205	1.48836	1.01865	0.349883	0.536773	0.117802	0.0788154	0.16415	0.0456258	0.240098	0.316205	0.145778	0.0110292	0.0151406	0.00766866	0.076318	0.145984	0.055017	0.0125902	0.0238503	0.00380186
Male	2014	0.41384	0.505442	0.347082	0.267942	0.299246	0.248101	1.25508	1.52025	1.06955	1.14201	1.45476	0.954018	0.343489	0.520282	0.123066	0.0727093	0.152403	0.041231	0.241624	0.309165	0.140958	0.0111434	0.0156249	0.00739988	0.0708697	0.136368	0.0507621	0.0122927	0.024331	0.00370343
Male	2015	0.400776	0.497936	0.339223	0.257758	0.287181	0.238098	1.22001	1.4815	1.03127	1.0927	1.40714	0.923518	0.323275	0.491688	0.123623	0.0686734	0.141462	0.0391588	0.242094	0.302933	0.140111	0.0109687	0.0158748	0.00724525	0.0643991	0.122597	0.0455211	0.0119923	0.024525	0.00366747
Male	2016	0.388152	0.491422	0.327044	0.252132	0.279289	0.232717	1.14622	1.4167	0.954223	1.05738	1.42855	0.865456	0.30494	0.468487	0.118447	0.0659083	0.140543	0.0342482	0.235517	0.29	0.133874	0.0106413	0.0158144	0.0071392	0.0602989	0.115582	0.0411758	0.0116826	0.0247574	0.00362666
Male	2017	0.372802	0.468952	0.315059	0.236535	0.262966	0.217763	1.17794	1.45779	0.978943	0.991448	1.32858	0.796103	0.294366	0.447643	0.116207	0.0632643	0.13607	0.031732	0.223551	0.280667	0.125996	0.0101778	0.0151165	0.00644958	0.0593651	0.113831	0.0397026	0.0113913	0.0242303	0.00367741
Male	2018	0.358619	0.458886	0.301993	0.236715	0.264383	0.215844	1.18235	1.47575	0.972747	0.929283	1.2619	0.732993	0.290556	0.450972	0.118029	0.0608397	0.12959	0.0300905	0.198822	0.257863	0.118845	0.00967337	0.0147792	0.00602923	0.0569498	0.112726	0.0371508	0.0110619	0.0240628	0.00361133
Male	2019	0.348017	0.437273	0.292584	0.237279	0.265912	0.215441	1.18375	1.47835	0.96316	0.888431	1.25229	0.68663	0.278424	0.428697	0.118213	0.0583743	0.121207	0.028396	0.184481	0.24091	0.112778	0.00932602	0.0147332	0.00560445	0.055749	0.110097	0.0353085	0.0107525	0.0242528	0.00348405
