# Supplementary material for: Burden of silica-attributed pneumoconiosis and tracheal, bronchus & lung cancer for global and countries in the national program for the elimination of silicosis, 1990–2019: a comparative study
Source: BMC Public Health. 2024 Feb 22;24:571. doi: 10.1186/s12889-024-18086-9 (PMC10885413; doi:10.1186/s12889-024-18086-9)
Supplement: Supplementary file 6 — Supplementary Material 6 [file 12889_2024_18086_MOESM6_ESM.xlsx]

## Sheet: Table S5
Table S5 The age-standardized disability-adjusted life year rate of pneumoconiosis due to silica exposure for global and national program for the elimination of silicosis countries from 1990 to 2019
Sex	Year	Global			Brazil			Chile			China			India			Peru			South Africa			Thailand			Turkey			Vietnnam
		Value	Upper	Lower	Value	Upper	Lower	Value	Upper	Lower	Value	Upper	Lower	Value	Upper	Lower	Value	Upper	Lower	Value	Upper	Lower	Value	Upper	Lower	Value	Upper	Lower	Value	Upper	Lower
Both	1990	13.8801	17.0018	10.8102	6.44735	7.54932	5.69791	24.3169	27.4224	21.2692	43.2081	55.0646	32.2849	7.50494	12.176	2.04511	4.43777	6.64448	1.68085	4.20531	6.37772	3.12923	0.793771	1.08835	0.552413	4.13011	6.36909	2.58546	0.533679	0.769949	0.32769
Both	1991	13.9129	16.9064	11.0204	6.41448	7.52864	5.62275	22.1907	24.7921	19.6911	43.3881	55.0371	32.7681	7.52596	12.1974	2.11831	3.80394	5.70686	1.55353	4.3641	6.53965	3.29636	0.799006	1.09299	0.555441	4.05286	6.28381	2.58626	0.530674	0.755937	0.329483
Both	1992	13.9022	16.8428	11.0415	6.53952	7.60687	5.73156	21.1777	23.6756	18.9388	43.5092	54.8502	33.4203	7.41005	12.002	2.07192	4.32769	6.45994	1.65693	4.59896	6.9237	3.51277	0.796258	1.07533	0.566961	3.96159	6.07419	2.52666	0.527241	0.747674	0.332306
Both	1993	13.8562	16.7165	11.1636	6.78224	7.9267	5.9606	20.8299	23.2194	18.4575	43.3517	54.2465	33.5196	7.21958	11.4019	2.07823	4.64007	6.82918	1.75305	4.44344	6.60758	3.48586	0.796695	1.08944	0.566942	3.87665	5.99336	2.49826	0.524067	0.74801	0.334862
Both	1994	13.7451	16.7809	10.9525	6.82991	7.95117	6.01121	20.4864	22.768	18.2117	42.9936	54.386	33.5128	7.0135	11.0271	2.13551	4.50886	6.56543	1.6966	4.59634	6.77101	3.62555	0.8001	1.09765	0.5629	3.82228	5.92566	2.46823	0.521449	0.743776	0.336501
Both	1995	13.5984	16.4585	11.0286	6.84513	7.97043	6.02801	21.0619	23.5969	18.7528	42.4495	53.2352	33.4201	6.73147	10.6329	2.10488	4.65014	6.75165	1.6994	4.74112	7.05928	3.7716	0.800464	1.09125	0.569066	3.71371	5.64097	2.45269	0.519191	0.731618	0.33576
Both	1996	13.2918	15.9437	10.7608	7.15818	8.27789	6.32986	20.8682	23.3799	18.6189	41.3767	51.5532	32.6611	6.67451	10.5416	2.06902	4.44835	6.53868	1.69065	5.053	7.43245	4.08005	0.793871	1.08173	0.566733	3.49676	5.28833	2.34189	0.518167	0.731831	0.340985
Both	1997	12.9632	15.6907	10.3932	7.13369	8.19203	6.28822	20.4958	22.9361	18.3822	40.2623	50.328	31.7087	6.84531	10.8436	2.17056	4.46296	6.40381	1.70653	5.49404	8.27641	4.25777	0.737366	1.01039	0.531677	3.27473	5.07921	2.16026	0.517912	0.739057	0.341925
Both	1998	12.6661	15.269	10.3183	7.18869	8.22442	6.37025	19.663	22.0525	17.5653	39.3655	49.1742	31.3792	6.6499	10.3361	2.13657	4.47413	6.28704	1.74066	5.6167	8.65861	4.36972	0.756129	1.03124	0.536051	3.08002	4.75187	2.06396	0.518407	0.744412	0.345525
Both	1999	12.3896	14.9606	10.0415	7.13432	8.21747	6.33854	19.2561	21.5767	17.2022	38.622	48.3731	30.9347	6.25103	9.7044	2.04715	4.31357	6.0429	1.65461	5.33872	8.28309	4.20296	0.779593	1.05087	0.552296	2.9569	4.49483	1.98381	0.519934	0.747419	0.344895
Both	2000	12.152	14.709	9.9161	7.03548	8.09291	6.2525	18.178	20.6171	16.1173	38.2801	48.1026	30.5891	6.11261	9.47109	2.02199	3.37028	4.65049	1.39702	5.38436	8.72331	4.18419	0.76631	1.02966	0.545686	2.626	4.08524	1.75415	0.522104	0.756991	0.343319
Both	2001	11.9256	14.4201	9.65087	7.02804	8.08796	6.23047	18.4116	20.8196	16.2141	37.8381	47.1519	30.0444	5.96904	9.33346	2.03957	2.74521	3.697	1.27882	5.03781	7.82589	3.89798	0.722871	0.98548	0.518158	2.28735	3.52225	1.53608	0.526879	0.758786	0.348346
Both	2002	11.7656	14.239	9.53366	7.02176	8.14155	6.2372	17.8323	20.4102	15.7799	37.593	46.5198	30.0368	5.7705	8.90739	1.99896	2.40262	3.21179	1.17764	4.85841	7.50069	3.80296	0.722316	0.990006	0.523233	1.99401	3.02145	1.34066	0.532833	0.76272	0.356801
Both	2003	11.6088	14.1641	9.4035	6.92384	7.99024	6.13035	17.4909	19.9713	15.3505	37.3103	46.8411	29.6445	5.55055	8.54697	1.93615	2.15299	2.8796	1.10657	4.77076	7.3247	3.7373	0.722399	0.994193	0.524742	1.93904	2.87051	1.32236	0.539757	0.769196	0.362019
Both	2004	11.3896	13.9254	9.16567	6.86799	7.94526	6.10864	16.8763	19.3363	14.8672	37.056	46.6186	29.3024	5.08533	7.78187	1.83698	1.92622	2.63525	1.0905	4.57484	6.80536	3.58209	0.730475	1.00679	0.517937	1.88584	2.76635	1.30612	0.546887	0.779408	0.365291
Both	2005	11.1748	13.7858	9.0155	6.57587	7.66758	5.80041	15.8868	18.3571	14.0067	36.4413	46.175	28.7249	4.99417	7.5686	1.8442	1.6702	2.34861	1.05234	4.49601	6.76477	3.5152	0.735264	1.01628	0.521555	1.80022	2.72509	1.2591	0.548791	0.785027	0.367206
Both	2006	10.8172	13.2257	8.69013	6.46844	7.49119	5.7289	15.0079	17.3916	13.1194	35.178	44.2495	27.5191	4.97617	7.52588	1.88418	1.45485	2.20406	0.977789	4.4989	6.55824	3.43165	0.734735	1.01095	0.525455	1.7191	2.65274	1.20491	0.550779	0.778471	0.364227
Both	2007	10.4938	12.9241	8.35975	6.22357	7.24733	5.50415	14.904	17.2172	12.9771	34.0079	43.2948	26.568	4.95807	7.42529	1.86683	1.2676	2.20278	0.861623	4.39671	6.21701	3.39557	0.741176	1.03299	0.533441	1.62853	2.55464	1.14826	0.558834	0.800987	0.373857
Both	2008	10.2406	12.5843	8.22481	6.01531	7.08599	5.32039	14.0158	16.3724	12.127	33.1544	41.9162	26.0787	4.95299	7.43348	1.90265	1.12693	2.13467	0.754043	4.38466	6.02348	3.34484	0.746135	1.0385	0.533098	1.53405	2.43563	1.08923	0.566439	0.811972	0.375051
Both	2009	9.97191	12.2717	8.09599	5.88139	6.9162	5.19126	13.997	16.1355	12.0999	32.2989	40.7609	25.7347	4.72488	7.05945	1.85155	1.27986	2.35951	0.86006	4.34397	5.86914	3.29992	0.755071	1.06482	0.529404	1.55505	2.526	1.12418	0.567315	0.811519	0.37555
Both	2010	9.79202	12.077	7.92758	5.74938	6.73146	5.06104	13.8019	15.9766	12.0685	31.7687	40.0098	25.1071	4.57996	6.79859	1.87459	1.29366	2.31277	0.838688	4.30438	5.57082	3.27065	0.768016	1.09808	0.529894	1.54314	2.50163	1.12055	0.576036	0.847096	0.380106
Both	2011	9.64181	11.862	7.75828	5.64691	6.64221	4.94701	13.1545	15.4796	11.2704	31.3102	39.4068	24.5087	4.47904	6.60184	1.84924	1.24789	2.14999	0.812705	4.12371	5.20151	3.13897	0.771582	1.0871	0.538858	1.43512	2.35247	1.06839	0.581318	0.854022	0.392348
Both	2012	9.5143	11.6704	7.70938	5.50883	6.4797	4.79857	12.5504	14.8053	10.7449	30.9181	38.9097	24.4049	4.39237	6.48572	1.9082	1.19534	2.09525	0.777774	4.03459	4.95024	3.07693	0.766902	1.0762	0.521776	1.34411	2.2289	1.01597	0.586636	0.858301	0.382486
Both	2013	9.34009	11.5633	7.49251	5.42304	6.40736	4.71847	12.2103	14.2839	10.3999	30.3716	38.6837	23.9263	4.28521	6.23449	1.92971	1.13759	1.97568	0.744459	3.97365	4.86444	3.03709	0.743963	1.08577	0.512283	1.26719	2.08998	0.947264	0.593044	0.876697	0.386025
Both	2014	9.1397	11.3458	7.32625	5.24418	6.23601	4.50241	11.6927	13.7189	9.9697	29.7333	37.933	23.1457	4.12827	5.92585	1.93733	1.05774	1.80162	0.675855	3.96821	4.81824	2.98053	0.761149	1.08215	0.508177	1.2016	1.95569	0.898448	0.602702	0.881033	0.393158
Both	2015	8.97651	11.1698	7.19957	5.08617	6.04726	4.37069	11.442	13.4758	9.73469	29.1359	37.1334	22.9297	4.01235	5.77914	1.92824	1.00738	1.75936	0.634939	3.93584	4.73877	2.88111	0.772169	1.11659	0.512476	1.10723	1.83754	0.811844	0.603148	0.902107	0.378286
Both	2016	8.53656	10.6283	6.82603	4.84697	5.75911	4.18956	10.5168	12.5415	8.89896	27.5302	35.2905	21.3236	3.86384	5.63904	1.90707	0.960367	1.67393	0.584801	3.70445	4.41774	2.71387	0.780943	1.14108	0.523702	1.04696	1.70708	0.752269	0.625038	0.942224	0.395125
Both	2017	8.06736	10.0868	6.414	4.48654	5.32007	3.86911	10.3127	12.3342	8.7213	25.7598	33.3645	19.8066	3.73467	5.37955	1.86596	0.915859	1.65303	0.541412	3.46399	4.19721	2.54182	0.789609	1.15456	0.523483	1.03273	1.67756	0.724327	0.647965	0.977162	0.412582
Both	2018	7.92083	9.87711	6.30369	4.58459	5.45824	3.92971	10.3527	12.3693	8.73146	25.1744	32.3576	19.3112	3.66361	5.33561	1.90069	0.890001	1.5882	0.515202	3.20417	3.93457	2.43129	0.791023	1.14297	0.519705	0.995676	1.64104	0.688775	0.658338	0.984531	0.413061
Both	2019	7.87177	9.95884	6.24573	4.82033	5.80653	4.0726	10.4241	12.5513	8.7344	24.9694	32.5135	18.8997	3.55968	5.10101	1.90805	0.869659	1.55043	0.514014	3.07382	3.79688	2.38716	0.802894	1.19923	0.520142	0.976008	1.58157	0.652111	0.670289	1.02106	0.417617
Female	1990	0.829918	1.18672	0.616334	0.552731	0.745831	0.399698	0.465496	0.603968	0.306499	2.73696	4.29941	1.90473	1.00148	1.44649	0.663354	0.11533	0.256918	0.029138	1.29653	1.91809	0.880796	0.0138755	0.030121	0.00663865	0.0256061	0.053266	0.0138337	0.0428185	0.0940625	0.0110366
Female	1991	0.853067	1.21858	0.632475	0.569789	0.767376	0.413194	0.588407	0.758677	0.361164	2.84128	4.47439	2.00661	1.00131	1.44294	0.66591	0.111173	0.241665	0.0288003	1.28896	1.93483	0.895526	0.0140804	0.030757	0.00676618	0.025563	0.0532729	0.0137025	0.0423104	0.0949782	0.0112168
Female	1992	0.871924	1.24697	0.642512	0.616656	0.818906	0.443164	0.589335	0.757014	0.337687	2.9177	4.48941	2.05704	1.00101	1.44721	0.667201	0.117011	0.247715	0.0297832	1.41929	2.10298	0.954955	0.0140864	0.0309054	0.00686782	0.02507	0.0522367	0.0138383	0.0417394	0.0901402	0.0110938
Female	1993	0.885488	1.24449	0.662549	0.661757	0.872799	0.474528	0.566216	0.718667	0.353008	2.96543	4.54912	2.10786	0.998381	1.42567	0.663058	0.11272	0.242393	0.0298795	1.31566	1.93791	0.909963	0.0140688	0.029957	0.00687399	0.0246699	0.0510615	0.0132726	0.0411645	0.0872895	0.0109775
Female	1994	0.896786	1.2548	0.667666	0.670579	0.887196	0.487131	0.538413	0.685954	0.351849	2.9986	4.45829	2.12102	0.993209	1.41328	0.663928	0.113809	0.239947	0.0295746	1.39461	2.08262	0.976903	0.0140988	0.0315354	0.00692102	0.0246065	0.0510943	0.0133239	0.0406465	0.0851745	0.0108817
Female	1995	0.899492	1.2472	0.675024	0.668888	0.889304	0.493439	0.481144	0.620776	0.338876	2.98654	4.43438	2.09415	0.98763	1.40261	0.656615	0.112168	0.228957	0.028921	1.26912	1.89729	0.903906	0.0140899	0.0314275	0.00690236	0.0241039	0.0504981	0.0132923	0.0403474	0.0832401	0.0111233
Female	1996	0.891038	1.21718	0.662678	0.756555	0.984716	0.556898	0.312913	0.448663	0.233248	2.92644	4.25374	2.07728	0.987356	1.41691	0.65456	0.0985742	0.187567	0.0272613	1.27796	1.92377	0.916678	0.0141014	0.0306437	0.00688786	0.0231607	0.047391	0.0129735	0.0399029	0.0833979	0.0109752
Female	1997	0.877639	1.18657	0.656731	0.798169	1.03186	0.569737	0.507099	0.779328	0.364388	2.83924	4.09688	2.01819	0.993148	1.42522	0.661171	0.0963289	0.176641	0.0271399	1.44049	2.17683	0.997944	0.0135142	0.0301582	0.00661565	0.0224641	0.0453481	0.0125124	0.0394932	0.0800322	0.0109054
Female	1998	0.865079	1.15703	0.652837	0.81539	1.0379	0.574639	0.467129	0.669236	0.335447	2.75302	3.91885	1.97479	0.991378	1.41597	0.659303	0.0937488	0.168995	0.0266943	1.43881	2.15466	1.00697	0.0129391	0.0292361	0.00638866	0.0218961	0.0442088	0.0123002	0.0390293	0.078049	0.0108574
Female	1999	0.858232	1.14729	0.650011	0.858483	1.09519	0.606677	0.459374	0.649004	0.329302	2.68566	3.82304	1.92296	0.981846	1.40832	0.651729	0.0889635	0.15769	0.0258149	1.50244	2.24772	1.02653	0.0126291	0.0288472	0.00617264	0.0214589	0.0438158	0.0120393	0.0386978	0.0778194	0.0109341
Female	2000	0.846976	1.12828	0.639558	0.844121	1.08576	0.606369	0.466139	0.673875	0.329403	2.63379	3.72293	1.90045	0.975481	1.38836	0.646823	0.0776383	0.131887	0.0245932	1.5498	2.27808	1.04096	0.0120584	0.026508	0.00615075	0.0204907	0.0422245	0.0114353	0.0388466	0.0788765	0.0108465
Female	2001	0.839189	1.11562	0.637347	0.837186	1.0991	0.601838	0.422514	0.605114	0.301041	2.59258	3.56357	1.87784	0.976279	1.39617	0.648047	0.0684669	0.113649	0.0235671	1.41406	2.15223	0.992889	0.0112765	0.0235157	0.00590679	0.0198353	0.040482	0.0109932	0.03929	0.0763355	0.0108339
Female	2002	0.831437	1.11061	0.635828	0.83811	1.11667	0.616735	0.495933	0.668702	0.328215	2.55361	3.56062	1.85348	0.973969	1.393	0.64874	0.0639394	0.103537	0.023007	1.36573	2.06935	0.971862	0.0111073	0.0219579	0.00583657	0.0192309	0.0402629	0.0106988	0.0395299	0.0778685	0.0108257
Female	2003	0.82079	1.08522	0.621843	0.835649	1.11387	0.624972	0.382476	0.50986	0.266286	2.51877	3.48934	1.82434	0.961678	1.36415	0.642128	0.0629893	0.101979	0.0229121	1.26286	1.9686	0.918749	0.01067	0.0204418	0.005652	0.01908	0.03946	0.0106548	0.0397838	0.0776557	0.0112293
Female	2004	0.808754	1.07769	0.610644	0.836581	1.12665	0.610136	0.446223	0.594642	0.27878	2.4843	3.45813	1.79847	0.946361	1.33057	0.63444	0.0565015	0.0902022	0.023325	1.11431	1.77312	0.835935	0.0118454	0.021268	0.00663849	0.0189749	0.0385746	0.0105357	0.0399582	0.0755319	0.0109914
Female	2005	0.799809	1.05994	0.605498	0.785811	1.06476	0.593859	0.421221	0.556814	0.258628	2.46365	3.37608	1.78006	0.945557	1.33988	0.637231	0.0624607	0.104001	0.0237354	0.995526	1.61501	0.743943	0.0126591	0.0219492	0.00694432	0.0190751	0.0384908	0.010679	0.0399935	0.074375	0.0108082
Female	2006	0.772946	1.02358	0.582756	0.786106	1.06561	0.585892	0.430501	0.567849	0.259548	2.34912	3.21776	1.71631	0.938814	1.33393	0.628259	0.0643828	0.107306	0.0237894	0.92594	1.50331	0.693134	0.0134057	0.0234272	0.00715783	0.0195664	0.0399602	0.0107934	0.039789	0.0735464	0.0109464
Female	2007	0.74414	0.983695	0.56269	0.778832	1.04679	0.578782	0.458031	0.602966	0.262728	2.22296	3.03937	1.62528	0.919047	1.31994	0.621309	0.0654991	0.109329	0.0237014	0.875494	1.41011	0.663441	0.0138316	0.0248445	0.00730017	0.0200957	0.0424565	0.010886	0.039264	0.0706951	0.0109149
Female	2008	0.715695	0.94364	0.548401	0.739422	1.00074	0.558596	0.433408	0.575241	0.255545	2.10592	2.83932	1.55025	0.89394	1.27949	0.613605	0.0559592	0.0880365	0.0238374	0.892984	1.41675	0.67297	0.0139656	0.0249416	0.00726726	0.0205951	0.0432058	0.0114155	0.0387535	0.0700205	0.0109206
Female	2009	0.689544	0.909932	0.523288	0.71007	0.968125	0.529804	0.426723	0.568243	0.247692	1.99765	2.6862	1.48866	0.858849	1.23803	0.583019	0.0585164	0.0916168	0.0250281	0.913651	1.3896	0.683704	0.0138223	0.0246153	0.00716046	0.0204473	0.0430901	0.0118803	0.0380625	0.0705735	0.0107009
Female	2010	0.674838	0.883505	0.51548	0.710657	0.968808	0.522386	0.461744	0.622137	0.248516	1.93589	2.5888	1.44153	0.841379	1.21685	0.571174	0.0540143	0.0822872	0.0248663	0.900856	1.36271	0.668641	0.0137861	0.0233028	0.00725613	0.0200503	0.0456115	0.0115904	0.037438	0.0681133	0.0105421
Female	2011	0.672397	0.880939	0.512909	0.704439	0.962744	0.516341	0.463966	0.619023	0.250022	1.91414	2.57259	1.40932	0.839793	1.21721	0.574803	0.0485436	0.0720888	0.0243596	0.900246	1.36107	0.660791	0.0136277	0.0223521	0.00697834	0.0198685	0.0440665	0.0116975	0.0370805	0.0672539	0.0106959
Female	2012	0.667537	0.875288	0.508256	0.7162	0.988835	0.530021	0.434348	0.583809	0.237097	1.88585	2.54169	1.38839	0.838866	1.21513	0.571894	0.0440971	0.0655561	0.0239536	0.894536	1.33319	0.650235	0.0113672	0.0176111	0.0062919	0.0192437	0.0429288	0.0113233	0.0367366	0.0663359	0.01066
Female	2013	0.664543	0.870433	0.505421	0.727543	1.00694	0.541998	0.429458	0.574419	0.234903	1.86317	2.53361	1.36347	0.839562	1.21725	0.573101	0.0401517	0.0608136	0.0228469	0.865315	1.26885	0.637492	0.0103544	0.0155509	0.00602107	0.0178218	0.0393514	0.0106166	0.0363366	0.0673687	0.0106271
Female	2014	0.663889	0.879462	0.500768	0.733377	1.02294	0.540958	0.387576	0.521901	0.215847	1.85229	2.52544	1.341	0.839203	1.21913	0.572865	0.0372388	0.0574394	0.0218756	0.838445	1.22484	0.620955	0.010024	0.0148904	0.00589601	0.016395	0.0367076	0.00962558	0.0361252	0.0673351	0.0107065
Female	2015	0.661813	0.870342	0.500458	0.736017	1.03049	0.543606	0.405449	0.553919	0.217131	1.83532	2.47166	1.31088	0.841426	1.21919	0.57551	0.0355613	0.0551078	0.0209165	0.794772	1.15789	0.583547	0.0102818	0.0155412	0.00607449	0.0151492	0.0327761	0.00884831	0.0358546	0.0657738	0.0104555
Female	2016	0.642205	0.841927	0.486944	0.720973	0.999881	0.531472	0.391729	0.532065	0.209504	1.74813	2.40413	1.25699	0.844124	1.21137	0.577036	0.0354637	0.0560226	0.0199691	0.7399	1.10221	0.541575	0.0106598	0.0163975	0.00610767	0.0149229	0.0317619	0.00871651	0.0355778	0.0662417	0.0105534
Female	2017	0.623214	0.823123	0.474157	0.676383	0.938946	0.499975	0.379128	0.519709	0.199043	1.66631	2.28404	1.19546	0.847391	1.22919	0.574394	0.0361047	0.058465	0.0200939	0.707983	1.06438	0.507682	0.0102482	0.0158808	0.00598702	0.0148165	0.0307148	0.0085955	0.0352722	0.0668804	0.0101849
Female	2018	0.622416	0.824736	0.468586	0.67038	0.936848	0.499584	0.367267	0.505186	0.183888	1.65105	2.24521	1.20216	0.847623	1.22776	0.585336	0.037216	0.0610417	0.0198943	0.684779	1.03563	0.492129	0.0100289	0.0157671	0.00596685	0.0145499	0.0300594	0.00837202	0.0349582	0.0645277	0.0101139
Female	2019	0.624317	0.831112	0.476348	0.673151	0.933795	0.500192	0.354759	0.494622	0.17115	1.64267	2.255	1.18419	0.844013	1.21754	0.572485	0.0387705	0.0654136	0.0196391	0.678938	1.03256	0.49036	0.00977052	0.0157047	0.00579771	0.0143765	0.0290961	0.00823132	0.0346329	0.065925	0.0098768
Male	1990	28.809	35.2183	22.3066	12.891	15.044	11.4022	54.0922	61.0417	47.2067	85.8157	109.358	62.9759	13.6585	22.7153	3.08148	8.92481	13.3813	3.40103	7.8861	12.5106	5.55051	1.67329	2.29597	1.16895	8.27558	12.8684	5.15556	1.22211	1.7702	0.719528
Male	1991	28.8072	34.9277	22.796	12.823	15.0068	11.2624	49.3154	55.1015	43.8319	85.9004	109.04	64.2703	13.7076	22.8375	3.31012	7.64734	11.5233	3.12596	8.27548	12.68	5.91966	1.68483	2.30077	1.16526	8.11878	12.7104	5.1723	1.21444	1.75085	0.724897
Male	1992	28.7151	34.7977	22.6935	13.05	15.1314	11.4446	47.1499	52.6625	42.1749	85.8996	107.87	65.2371	13.49	22.4673	3.17273	8.71486	12.9084	3.33434	8.65393	13.1921	6.35668	1.68016	2.26607	1.19009	7.94188	12.2147	5.06214	1.20606	1.72894	0.732385
Male	1993	28.57	34.3995	23.0103	13.5324	15.7687	11.9279	46.3963	51.7729	41.2983	85.3941	106.401	65.7829	13.1341	21.4208	3.1692	9.36695	13.9189	3.555	8.45981	12.9477	6.41607	1.68189	2.28176	1.19265	7.77321	12.1307	5.00543	1.1982	1.72277	0.739394
Male	1994	28.2878	34.3522	22.676	13.6395	15.915	12.0521	45.6479	50.7964	40.5636	84.5252	107.002	65.8017	12.761	20.6857	3.22514	9.10673	13.3326	3.44553	8.71803	13.2231	6.67206	1.68967	2.31814	1.18093	7.65395	11.8165	4.95608	1.19124	1.70801	0.748034
Male	1995	27.9578	33.8161	22.6103	13.6889	15.9277	12.0731	47.1064	52.828	41.9483	83.3747	104.663	64.9912	12.2476	19.8873	3.14378	9.40205	13.6315	3.41824	9.21216	14.3753	7.10574	1.69065	2.30011	1.20106	7.42882	11.3536	4.90773	1.18576	1.68817	0.74993
Male	1996	27.3028	32.6682	22.1793	14.2668	16.4665	12.6033	47.097	52.7083	42.0478	81.23	101.087	63.9758	12.1737	19.6693	3.19949	8.9965	13.3397	3.40174	9.95122	15.3064	7.63863	1.67789	2.29279	1.19204	6.99847	10.6545	4.69053	1.18237	1.68834	0.756053
Male	1997	26.6037	32.0219	21.406	14.1778	16.3276	12.4967	46.2231	51.6474	41.3979	79.0305	98.7313	62.377	12.5503	20.4198	3.48352	9.02312	12.931	3.44313	10.7669	16.8254	7.89669	1.56096	2.13585	1.11784	6.56563	10.2234	4.31595	1.18086	1.69498	0.749647
Male	1998	25.9808	31.2454	21.1908	14.2853	16.3664	12.6653	44.5034	49.8824	39.7809	77.313	96.4376	61.7595	12.2159	19.5675	3.38324	9.05029	12.7461	3.50528	11.0662	17.4442	8.02745	1.60273	2.19379	1.13511	6.18243	9.63045	4.1189	1.18106	1.7072	0.770085
Male	1999	25.3852	30.5377	20.5196	14.1325	16.2829	12.5772	43.7166	48.8943	39.0877	75.8797	94.7926	60.7905	11.4665	18.3276	3.24861	8.72751	12.2832	3.3353	10.3399	16.9552	7.57575	1.65448	2.22815	1.17911	5.92922	9.07753	3.96421	1.18317	1.71475	0.770187
Male	2000	24.8662	30.0805	20.3375	13.9572	16.0612	12.3949	41.2217	46.6547	36.4422	75.2398	94.3427	59.8857	11.2345	18.0197	3.26476	6.79947	9.39475	2.81211	10.3683	17.5848	7.56086	1.62862	2.19432	1.15426	5.26501	8.23302	3.51037	1.18758	1.72422	0.77229
Male	2001	24.3753	29.4	19.7704	13.9666	16.0162	12.4029	41.7862	47.1142	36.8158	74.4201	92.6819	59.2425	10.9921	17.7796	3.20887	5.53294	7.45234	2.54062	9.78124	15.8033	7.09507	1.53649	2.10819	1.09756	4.60122	7.11968	3.08681	1.19635	1.73219	0.782257
Male	2002	24.0222	29.0058	19.481	13.967	16.1511	12.4292	40.3626	46.0778	35.6849	73.9679	91.4308	59.2773	10.6305	16.9642	3.1862	4.83835	6.48328	2.39149	9.44818	15.2749	7.03361	1.53595	2.11051	1.10809	4.03401	6.12137	2.68921	1.2085	1.75114	0.795697
Male	2003	23.6854	28.6914	19.2691	13.78	15.9544	12.2522	39.7254	45.3452	34.8879	73.4366	91.7453	58.5711	10.2335	16.242	3.02424	4.32949	5.81215	2.22418	9.39455	14.8449	6.93858	1.53613	2.12094	1.1082	3.93301	5.85957	2.66992	1.2229	1.75671	0.809904
Male	2004	23.2099	28.2574	18.8425	13.6804	15.7602	12.2153	38.2618	43.8347	33.6266	72.9848	91.3254	57.8564	9.33702	14.7177	2.76645	3.87322	5.33746	2.17171	9.14846	14.1133	6.88269	1.55171	2.14741	1.09548	3.82702	5.67325	2.64641	1.23752	1.77491	0.819844
Male	2005	22.7569	27.9691	18.4333	13.1327	15.3868	11.5975	36.0221	41.5275	31.7008	71.8356	90.9411	56.8186	9.17597	14.2909	2.77739	3.34356	4.71506	2.11623	9.131	13.8591	6.75664	1.56027	2.16542	1.10681	3.65473	5.57589	2.54226	1.2378	1.78834	0.816741
Male	2006	22.0117	26.7823	17.6536	12.917	15.138	11.5008	33.9945	39.3982	29.727	69.4165	86.9828	54.5216	9.16744	14.3741	2.8492	2.9036	4.4245	1.9557	9.23586	13.5626	6.78311	1.55643	2.14813	1.107	3.49555	5.40574	2.45659	1.24003	1.76668	0.81791
Male	2007	21.3547	26.1588	17.0851	12.4114	14.4361	11.0209	33.6313	38.8802	29.3399	67.222	85.1622	52.9821	9.16179	14.2476	2.95416	2.52224	4.46606	1.70398	9.07306	12.9241	6.62	1.56851	2.2079	1.11803	3.31787	5.25317	2.33208	1.25777	1.82267	0.839163
Male	2008	20.8568	25.5837	16.7078	12.0255	14.1748	10.6622	31.5669	36.9653	27.2931	65.7309	82.8816	51.9387	9.19495	14.1957	3.09587	2.24556	4.35603	1.47485	9.02932	12.3932	6.56115	1.57822	2.21202	1.11724	3.13064	5.08111	2.21724	1.27291	1.84658	0.844686
Male	2009	20.3244	24.8639	16.5237	11.7807	13.806	10.3832	31.518	36.364	27.2099	64.2377	80.7173	51.4917	8.78034	13.4589	2.96378	2.55527	4.79075	1.70408	8.91805	12.0917	6.41751	1.5987	2.27139	1.11119	3.17448	5.1978	2.29203	1.27266	1.84599	0.838482
Male	2010	19.9565	24.5472	16.0788	11.5103	13.4382	10.138	31.0851	36.0186	27.0412	63.3333	79.4127	50.1502	8.51069	13.0476	2.97685	2.58951	4.7185	1.65614	8.86127	11.4579	6.35733	1.62644	2.33857	1.11217	3.14575	5.18625	2.28833	1.29328	1.91616	0.83906
Male	2011	19.6236	24.0668	15.8707	11.3011	13.3312	9.92882	29.6068	34.8921	25.3318	62.4903	78.2415	49.0045	8.31777	12.5337	2.97095	2.5037	4.35506	1.61571	8.44939	10.7179	6.13052	1.63466	2.31529	1.13004	2.91545	4.84783	2.16236	1.30352	1.92374	0.861413
Male	2012	19.3395	23.6241	15.6705	11	12.9992	9.61093	28.2525	33.4309	24.0552	61.782	77.5856	49.0543	8.15211	12.3896	3.14466	2.40339	4.25322	1.54743	8.24726	10.2865	6.06169	1.62761	2.29572	1.10504	2.72215	4.59968	2.04861	1.31427	1.96774	0.837055
Male	2013	18.9592	23.4773	15.2196	10.8097	12.8542	9.41998	27.4467	32.1671	23.37	60.7297	76.8067	47.963	7.95805	11.8859	3.21241	2.29192	3.97735	1.48881	8.1409	10.1419	5.95734	1.58134	2.32275	1.08131	2.5603	4.27679	1.90866	1.32772	1.96818	0.852898
Male	2014	18.5224	22.8634	14.9121	10.4284	12.4443	9.01368	26.3336	30.9488	22.4033	59.3976	75.5928	46.3973	7.65979	11.311	3.1798	2.13345	3.68152	1.36087	8.15873	10.0055	5.81061	1.61818	2.31298	1.07522	2.42323	4.03257	1.80716	1.3475	1.99906	0.861922
Male	2015	18.1725	22.5741	14.6285	10.0936	11.9647	8.7299	25.7313	30.4521	21.8785	58.1939	73.9721	45.9554	7.41287	10.9991	3.14416	2.03375	3.59409	1.27456	8.13518	9.88872	5.68428	1.64197	2.37631	1.07324	2.23255	3.74769	1.64041	1.34869	2.05294	0.827832
Male	2016	17.2733	21.4564	13.8757	9.60438	11.4512	8.32756	23.6135	28.1742	19.9369	55.0637	70.4099	42.8437	7.09944	10.6467	3.17839	1.93938	3.40417	1.16423	7.67701	9.38933	5.36496	1.6618	2.43064	1.11155	2.10614	3.49466	1.51356	1.3989	2.1579	0.872067
Male	2017	16.319	20.3972	13.0469	8.88604	10.5601	7.68163	23.1422	27.8261	19.4543	51.5421	66.7306	39.72	6.83161	10.1824	3.00923	1.84901	3.38693	1.07599	7.15659	8.73483	5.00318	1.68298	2.45102	1.1126	2.07472	3.41651	1.45138	1.45143	2.22094	0.913407
Male	2018	16.0115	19.9499	12.733	9.09662	10.8527	7.84016	23.2296	27.9523	19.5046	50.3382	64.5542	38.6076	6.69002	10.0059	3.11229	1.79651	3.22253	1.03196	6.56787	8.2283	4.73119	1.68785	2.44957	1.11266	2.00015	3.30281	1.37272	1.4736	2.2184	0.902925
Male	2019	15.9073	20.1284	12.5987	9.59403	11.618	8.11017	23.3936	28.3445	19.5095	49.9236	65.0704	37.9606	6.47632	9.64718	3.10779	1.75508	3.16462	1.02179	6.25383	7.82323	4.60872	1.71452	2.56916	1.10504	1.9593	3.23792	1.30959	1.50039	2.31361	0.92045
