# Supplementary material for: Burden of silica-attributed pneumoconiosis and tracheal, bronchus & lung cancer for global and countries in the national program for the elimination of silicosis, 1990–2019: a comparative study
Source: BMC Public Health. 2024 Feb 22;24:571. doi: 10.1186/s12889-024-18086-9 (PMC10885413; doi:10.1186/s12889-024-18086-9)
Supplement: Supplementary file 7 — Supplementary Material 7 [file 12889_2024_18086_MOESM7_ESM.xlsx]

## Sheet: Table S6
Table S6 The age-standardized mortality rate of tracheal, bronchus & lung cancer due to silica exposure for global and national program for the elimination of silicosis countries from 1990 to 2019
Sex	Year	Global			Brazil			Chile			China			India			Peru			South Africa			Thailand			Turkey			Vietnam
		Value	Upper	Lower	Value	Upper	Lower	Value	Upper	Lower	Value	Upper	Lower	Value	Upper	Lower	Value	Upper	Lower	Value	Upper	Lower	Value	Upper	Lower	Value	Upper	Lower	Value	Upper	Lower
Both	1990	0.729138	1.16888	0.301065	0.444745	0.701444	0.198482	0.500243	0.796289	0.220337	0.891491	1.42541	0.411504	0.185779	0.299678	0.0808112	0.471582	0.754425	0.199857	0.567254	0.977098	0.24182	0.697428	1.12292	0.299902	1.23241	2.02935	0.525082	0.654324	1.05618	0.298163
Both	1991	0.726959	1.17246	0.292446	0.434668	0.685776	0.193596	0.478028	0.750947	0.212277	0.899446	1.42891	0.404336	0.188829	0.30588	0.084845	0.423833	0.686502	0.189871	0.567085	0.971054	0.247369	0.719279	1.15296	0.310101	1.19832	1.99821	0.511446	0.663135	1.05422	0.300562
Both	1992	0.72623	1.15812	0.297727	0.435292	0.685031	0.19323	0.459913	0.720987	0.204571	0.903686	1.43101	0.411201	0.188586	0.300485	0.0837715	0.440888	0.714329	0.193998	0.572668	0.955033	0.253743	0.731988	1.17701	0.319214	1.16518	1.94693	0.513862	0.673238	1.07261	0.303392
Both	1993	0.732269	1.17049	0.29654	0.445338	0.696303	0.198083	0.464163	0.730958	0.205975	0.913106	1.42459	0.409088	0.190284	0.310221	0.0834666	0.436575	0.681869	0.19769	0.53846	0.907894	0.241799	0.741362	1.19735	0.317093	1.12895	1.86347	0.483625	0.671939	1.06892	0.301735
Both	1994	0.731945	1.17154	0.304379	0.444218	0.698452	0.196914	0.467795	0.735251	0.207218	0.919172	1.4424	0.420742	0.193023	0.313734	0.0867476	0.42055	0.66072	0.185729	0.548898	0.924292	0.24179	0.748739	1.19237	0.324786	1.08464	1.78076	0.463772	0.671899	1.04945	0.304294
Both	1995	0.726227	1.1531	0.302854	0.440025	0.688457	0.194101	0.479546	0.762294	0.211089	0.930044	1.48454	0.422611	0.191518	0.306437	0.0862087	0.413036	0.662686	0.178839	0.55819	0.903255	0.24846	0.75333	1.21028	0.325086	1.03392	1.68708	0.444714	0.674576	1.04817	0.302927
Both	1996	0.715335	1.1405	0.301534	0.444032	0.695368	0.198031	0.471459	0.745838	0.209021	0.941107	1.46765	0.418782	0.197422	0.318685	0.0896236	0.39206	0.630472	0.17631	0.567028	0.893615	0.255523	0.76153	1.20002	0.329878	0.964592	1.60128	0.398655	0.669822	1.05026	0.303447
Both	1997	0.702301	1.11344	0.297918	0.436392	0.683283	0.194356	0.447647	0.702359	0.198734	0.947325	1.50146	0.415245	0.208207	0.333266	0.0899208	0.366274	0.594793	0.16047	0.608008	0.95208	0.28055	0.702086	1.15273	0.320442	0.90192	1.4491	0.383146	0.681361	1.08496	0.312115
Both	1998	0.693021	1.1042	0.297398	0.435295	0.684579	0.193829	0.432834	0.682335	0.196259	0.956901	1.49775	0.416553	0.207392	0.328631	0.0913832	0.346225	0.567206	0.152889	0.587945	0.914537	0.26387	0.707698	1.1416	0.325674	0.830553	1.32318	0.34483	0.695365	1.1009	0.320379
Both	1999	0.691169	1.10131	0.306072	0.435359	0.683227	0.194686	0.420422	0.658434	0.190575	0.972915	1.53665	0.437371	0.202467	0.323805	0.0894794	0.294345	0.476967	0.129568	0.53425	0.831439	0.241881	0.72743	1.16969	0.310658	0.751282	1.1726	0.315565	0.708601	1.12349	0.322244
Both	2000	0.690665	1.10332	0.299213	0.447215	0.697981	0.201443	0.41077	0.64187	0.183896	1.00333	1.57224	0.437517	0.20292	0.324621	0.0911177	0.292189	0.470242	0.129474	0.507885	0.790681	0.229761	0.710964	1.1312	0.311887	0.670252	1.06798	0.285439	0.724178	1.15626	0.327771
Both	2001	0.684545	1.07995	0.300402	0.446262	0.699742	0.201248	0.418506	0.65748	0.1885	1.01558	1.56481	0.452814	0.204695	0.325194	0.0905249	0.281189	0.4468	0.125678	0.462792	0.729819	0.208189	0.648921	1.06914	0.290271	0.620847	0.977595	0.269587	0.741872	1.17976	0.341653
Both	2002	0.684805	1.08924	0.303078	0.444629	0.700049	0.202007	0.410784	0.642608	0.184231	1.03521	1.62888	0.478786	0.204825	0.323895	0.0899114	0.278437	0.455165	0.124334	0.43124	0.680501	0.189465	0.632343	1.02624	0.28314	0.590381	0.925945	0.26082	0.761209	1.21317	0.355511
Both	2003	0.683858	1.09193	0.299361	0.447371	0.701603	0.20193	0.412509	0.644194	0.183749	1.04502	1.65027	0.468302	0.204711	0.323069	0.0930278	0.278963	0.453798	0.122639	0.402818	0.626932	0.174831	0.626576	0.98674	0.282372	0.57395	0.900786	0.258325	0.778356	1.2523	0.360698
Both	2004	0.682653	1.08534	0.301373	0.457185	0.715363	0.205913	0.41807	0.656759	0.185572	1.05952	1.68922	0.472348	0.19811	0.313163	0.087476	0.272521	0.446245	0.121571	0.371265	0.577982	0.167018	0.625256	0.982022	0.28278	0.576507	0.89468	0.261751	0.801714	1.28582	0.369527
Both	2005	0.681948	1.07926	0.298515	0.450483	0.702467	0.201941	0.41651	0.653048	0.184383	1.0484	1.65992	0.466624	0.203976	0.317267	0.0938686	0.272364	0.444827	0.122613	0.344718	0.543894	0.152096	0.620866	0.992288	0.281326	0.591582	0.909596	0.267915	0.820947	1.34208	0.385994
Both	2006	0.673238	1.05183	0.30159	0.454594	0.714717	0.2042	0.421212	0.658878	0.186912	1.02169	1.58903	0.441005	0.209552	0.326525	0.0931358	0.273473	0.444237	0.119738	0.329669	0.519108	0.144562	0.615673	0.974441	0.270178	0.618624	0.970146	0.27094	0.842828	1.36877	0.389883
Both	2007	0.670337	1.04964	0.300136	0.460346	0.720684	0.204774	0.428812	0.674265	0.188765	1.01261	1.57444	0.451423	0.216541	0.340561	0.0977929	0.273003	0.431031	0.122317	0.308859	0.489736	0.135278	0.607211	0.950023	0.265373	0.656707	1.03318	0.296316	0.86777	1.41361	0.400621
Both	2008	0.666659	1.05634	0.291094	0.46302	0.720175	0.207396	0.431605	0.666357	0.190791	1.00253	1.60801	0.433421	0.22163	0.345853	0.100997	0.285059	0.457762	0.121501	0.29125	0.460403	0.128137	0.601078	0.962155	0.26461	0.71236	1.10715	0.317131	0.893826	1.43947	0.404395
Both	2009	0.659703	1.03827	0.292358	0.464222	0.717586	0.206212	0.447077	0.691629	0.197989	0.990576	1.57365	0.435921	0.227556	0.353886	0.106491	0.321026	0.506882	0.138841	0.274129	0.433604	0.121987	0.593004	0.932689	0.263703	0.801181	1.27513	0.357925	0.911778	1.45826	0.414895
Both	2010	0.65755	1.04252	0.289272	0.461613	0.712933	0.206682	0.455207	0.703389	0.20311	0.990605	1.58998	0.437883	0.234902	0.370592	0.108308	0.334412	0.523001	0.142191	0.260672	0.420369	0.116744	0.598679	0.953264	0.263026	0.876742	1.38519	0.391355	0.929448	1.49294	0.411044
Both	2011	0.651399	1.01943	0.285151	0.461399	0.713854	0.205442	0.455491	0.702408	0.206173	0.97718	1.53952	0.435908	0.239626	0.370283	0.106596	0.336343	0.535396	0.149676	0.244194	0.391065	0.108028	0.592317	0.958662	0.263257	0.922256	1.51166	0.411447	0.95167	1.52738	0.417502
Both	2012	0.644493	1.01787	0.285663	0.45536	0.70493	0.202501	0.454776	0.700519	0.206283	0.961181	1.51662	0.431614	0.243028	0.376879	0.108935	0.330978	0.526889	0.148848	0.231211	0.366714	0.102621	0.581041	0.929491	0.256777	0.93622	1.5205	0.427392	0.963662	1.5553	0.431189
Both	2013	0.635094	0.990803	0.284655	0.451513	0.70308	0.202623	0.460323	0.715991	0.208841	0.938662	1.4559	0.414974	0.241575	0.379366	0.107248	0.324428	0.519553	0.142705	0.220736	0.349152	0.0991663	0.563435	0.909174	0.255719	0.940297	1.5304	0.41882	0.978045	1.57848	0.438291
Both	2014	0.627561	0.990254	0.279824	0.442247	0.692995	0.19836	0.456163	0.709916	0.206493	0.923766	1.49102	0.41192	0.23951	0.373417	0.109121	0.313106	0.501089	0.13299	0.214551	0.340661	0.0956202	0.553234	0.903354	0.248153	0.945559	1.52183	0.422276	0.993617	1.62049	0.441776
Both	2015	0.625575	0.973863	0.276261	0.431328	0.669668	0.192233	0.449554	0.694873	0.204097	0.909974	1.40092	0.413668	0.247501	0.386406	0.111237	0.307542	0.497269	0.136786	0.207561	0.330536	0.0932975	0.545697	0.867383	0.239993	0.935252	1.47355	0.421424	0.998043	1.63837	0.436904
Both	2016	0.62309	0.982774	0.27247	0.429256	0.665889	0.191832	0.43488	0.67757	0.196355	0.907066	1.46383	0.393564	0.252978	0.398793	0.113067	0.306682	0.503681	0.129859	0.19476	0.306049	0.0874261	0.549622	0.875407	0.246537	0.918133	1.48257	0.407009	1.00507	1.67861	0.442811
Both	2017	0.620778	0.981828	0.273501	0.412766	0.642177	0.18657	0.435088	0.682833	0.196822	0.908077	1.44724	0.415134	0.254308	0.395166	0.114332	0.305574	0.50366	0.129973	0.185018	0.294586	0.0810151	0.548029	0.894279	0.244111	0.91302	1.49692	0.399302	1.01346	1.66935	0.442231
Both	2018	0.623547	0.986646	0.271997	0.404783	0.62936	0.182175	0.433752	0.676875	0.195411	0.918813	1.49413	0.422621	0.258383	0.413632	0.112241	0.306491	0.52714	0.128885	0.170376	0.273528	0.0747395	0.551072	0.913551	0.235267	0.900209	1.50403	0.399049	1.02263	1.72597	0.436646
Both	2019	0.627392	0.999519	0.281658	0.402388	0.620418	0.180568	0.432	0.670576	0.194297	0.932425	1.53837	0.412509	0.262823	0.41695	0.116553	0.307971	0.520461	0.133665	0.160289	0.260527	0.0714424	0.555723	0.933874	0.239086	0.892297	1.50355	0.380996	1.03013	1.73695	0.433813
Female	1990	0.27096	0.427596	0.112011	0.131852	0.205515	0.057125	0.100248	0.161401	0.0435952	0.501017	0.784274	0.229	0.0326238	0.0534358	0.0144026	0.203037	0.333854	0.0872169	0.164256	0.272663	0.0701985	0.435115	0.692602	0.188073	0.0996547	0.166218	0.0416203	0.188663	0.305717	0.0824666
Female	1991	0.273786	0.434185	0.109068	0.13147	0.206542	0.056637	0.101609	0.162824	0.0443432	0.511269	0.817297	0.222621	0.0321407	0.0535701	0.0139136	0.200852	0.327518	0.0869743	0.16246	0.271558	0.0679131	0.450325	0.713609	0.200558	0.099227	0.166413	0.0425125	0.190285	0.305173	0.082869
Female	1992	0.275158	0.439172	0.11277	0.132805	0.206936	0.0571023	0.103949	0.166927	0.0452965	0.514419	0.808968	0.232065	0.0320294	0.0533597	0.0142397	0.212972	0.34673	0.0927976	0.168123	0.274757	0.0698346	0.457874	0.726833	0.200577	0.0974288	0.163009	0.0418491	0.191292	0.306763	0.0845512
Female	1993	0.278786	0.440688	0.114411	0.135012	0.211315	0.0586303	0.106883	0.170408	0.0467424	0.525223	0.833827	0.235379	0.032439	0.0537831	0.0144318	0.208627	0.341153	0.0891041	0.158205	0.261908	0.0689234	0.461541	0.728824	0.20316	0.0954469	0.15767	0.0406178	0.196493	0.315448	0.0874013
Female	1994	0.27975	0.445891	0.116893	0.136764	0.211475	0.0592224	0.108115	0.170411	0.0473445	0.526303	0.852945	0.23729	0.0334095	0.0547091	0.0148005	0.213492	0.345791	0.0918671	0.161493	0.259994	0.0680142	0.460146	0.741538	0.200477	0.0938966	0.155298	0.0406122	0.20128	0.324117	0.0888982
Female	1995	0.280357	0.444614	0.116428	0.138195	0.212959	0.0604143	0.110175	0.173722	0.0486649	0.524392	0.826613	0.241792	0.0335897	0.0544839	0.0148554	0.214681	0.343115	0.0949867	0.145926	0.240198	0.0608437	0.459732	0.727898	0.201297	0.0918758	0.151926	0.039227	0.206521	0.33406	0.0920721
Female	1996	0.281246	0.443119	0.121528	0.140065	0.216124	0.0624626	0.111341	0.176027	0.0492182	0.531354	0.829555	0.241	0.035001	0.0568633	0.015308	0.195915	0.317059	0.0834739	0.142269	0.22955	0.0611919	0.468073	0.735082	0.207315	0.0877061	0.142749	0.0388519	0.212062	0.342265	0.094662
Female	1997	0.28123	0.444226	0.122437	0.139861	0.217567	0.0623419	0.111581	0.175339	0.0496861	0.537138	0.842736	0.241826	0.0366841	0.0608074	0.0161993	0.182212	0.295177	0.0792372	0.156075	0.24551	0.0692569	0.4452	0.715821	0.199603	0.0845015	0.138478	0.0365907	0.214926	0.345333	0.0965901
Female	1998	0.281037	0.450603	0.120025	0.14018	0.218833	0.062993	0.110831	0.173566	0.0499288	0.542813	0.852653	0.242566	0.0371572	0.0605124	0.0163771	0.172112	0.279295	0.0757948	0.145346	0.230104	0.0638288	0.423509	0.701633	0.190167	0.0811237	0.134035	0.0345117	0.219341	0.351084	0.0986436
Female	1999	0.283072	0.451468	0.127512	0.141592	0.221311	0.063599	0.11077	0.172388	0.0496814	0.554445	0.879366	0.24859	0.0365801	0.0608014	0.0160909	0.144442	0.237121	0.0644561	0.131264	0.209843	0.0582554	0.424294	0.697641	0.18404	0.0767515	0.123887	0.0325836	0.224055	0.358928	0.10081
Female	2000	0.286122	0.460123	0.121374	0.148819	0.232628	0.0673734	0.11203	0.173774	0.0495736	0.569493	0.918851	0.253184	0.0364583	0.0593116	0.0160559	0.147667	0.239912	0.0661407	0.122184	0.193334	0.0545432	0.41429	0.680102	0.183857	0.070476	0.112972	0.0302849	0.229598	0.370569	0.102436
Female	2001	0.285946	0.455516	0.124441	0.14983	0.237666	0.0673963	0.114494	0.179541	0.0508523	0.57585	0.899187	0.255924	0.037323	0.0606634	0.0167621	0.143993	0.231125	0.0625774	0.10879	0.172244	0.0486993	0.381511	0.624033	0.169216	0.0655705	0.105783	0.0280707	0.237124	0.376526	0.108182
Female	2002	0.2879	0.455918	0.122946	0.151132	0.240315	0.0679822	0.116363	0.18261	0.0510616	0.587907	0.918093	0.271844	0.0379293	0.060508	0.0168157	0.146305	0.240376	0.0639094	0.100195	0.157752	0.044557	0.369807	0.583434	0.160808	0.0622378	0.100967	0.0265568	0.246349	0.389523	0.112233
Female	2003	0.288896	0.456479	0.121898	0.153301	0.243987	0.0673898	0.119339	0.188988	0.0535907	0.594183	0.929493	0.262853	0.0374592	0.0613111	0.0164778	0.151709	0.244392	0.0670972	0.0930658	0.147771	0.0416858	0.358091	0.561726	0.16143	0.0601879	0.0973343	0.0262397	0.256769	0.41315	0.116649
Female	2004	0.290726	0.461149	0.125179	0.158808	0.251472	0.069981	0.12464	0.196815	0.0557675	0.599664	0.954172	0.263375	0.0367544	0.0602839	0.0162673	0.146651	0.238558	0.0649544	0.0867948	0.137848	0.0384574	0.354378	0.557907	0.152411	0.0590361	0.0966838	0.0259304	0.269881	0.433774	0.12372
Female	2005	0.289816	0.45968	0.12252	0.161835	0.257283	0.0715607	0.130094	0.206999	0.0583173	0.591438	0.932371	0.263802	0.0379538	0.0608129	0.01688	0.149013	0.243861	0.0661864	0.0814652	0.128505	0.0362708	0.347426	0.548092	0.153658	0.0596435	0.0970585	0.0264825	0.282047	0.458615	0.127924
Female	2006	0.289176	0.458601	0.124843	0.166977	0.262235	0.0740173	0.136372	0.215947	0.061282	0.581347	0.905336	0.259369	0.0388759	0.0620542	0.017194	0.148529	0.24221	0.0664173	0.0803572	0.127565	0.0357991	0.343636	0.551073	0.152922	0.0606563	0.099516	0.0267792	0.294946	0.487513	0.133089
Female	2007	0.289057	0.459192	0.123729	0.171827	0.271152	0.0766267	0.141211	0.222826	0.0637835	0.57558	0.915801	0.253296	0.040015	0.0653414	0.0179063	0.145652	0.237197	0.0665108	0.0781507	0.124115	0.0339863	0.337916	0.535817	0.150396	0.0627079	0.104094	0.0285737	0.306454	0.513164	0.135279
Female	2008	0.286501	0.456495	0.121292	0.175032	0.274992	0.0784282	0.145262	0.233391	0.0655568	0.563357	0.884257	0.251856	0.0404431	0.0659182	0.0178579	0.154128	0.240825	0.0671613	0.0781031	0.12275	0.0344351	0.332074	0.538968	0.145824	0.0659133	0.107853	0.0290609	0.318905	0.530475	0.140295
Female	2009	0.283697	0.447806	0.11989	0.177793	0.277274	0.0789879	0.149511	0.236922	0.0686643	0.552363	0.875036	0.247974	0.0414161	0.0665575	0.019006	0.174337	0.27091	0.0738003	0.0774455	0.121447	0.0342432	0.323683	0.525673	0.146687	0.0713171	0.115622	0.0316836	0.328982	0.544913	0.143807
Female	2010	0.281711	0.448311	0.122994	0.179299	0.28167	0.0789818	0.15594	0.24973	0.0709542	0.548684	0.88591	0.244997	0.0429042	0.0686114	0.019091	0.180531	0.285368	0.0782375	0.0771462	0.123444	0.0335825	0.322593	0.525246	0.143721	0.076867	0.122882	0.0336531	0.339039	0.564377	0.146827
Female	2011	0.279654	0.445205	0.120119	0.181936	0.286509	0.0794408	0.163	0.260732	0.0738175	0.538098	0.841982	0.236313	0.0441295	0.0700688	0.0197289	0.181975	0.291225	0.0789455	0.0759546	0.121099	0.0330986	0.315244	0.504386	0.136863	0.081563	0.130836	0.0352526	0.344895	0.569813	0.15284
Female	2012	0.276173	0.437262	0.117621	0.182667	0.285843	0.0805706	0.1669	0.266771	0.0759454	0.521222	0.841118	0.228522	0.0462079	0.0738795	0.0218126	0.180094	0.29584	0.0808631	0.0731947	0.116744	0.0326777	0.307693	0.493189	0.133576	0.0849792	0.134668	0.037291	0.348558	0.582195	0.152815
Female	2013	0.27329	0.437882	0.117342	0.182772	0.290485	0.0807341	0.169767	0.269206	0.0772577	0.507933	0.795194	0.232579	0.0485094	0.0766551	0.0218279	0.177616	0.286889	0.081041	0.0712419	0.111866	0.0314791	0.296236	0.47483	0.130463	0.0873951	0.137787	0.0389154	0.353389	0.588246	0.155166
Female	2014	0.273033	0.437166	0.116516	0.181034	0.288188	0.078957	0.170119	0.269599	0.0775435	0.50341	0.824612	0.222716	0.0512866	0.0821988	0.0230632	0.172973	0.287219	0.0755704	0.0704972	0.111535	0.0313037	0.290247	0.471482	0.131247	0.0905485	0.144555	0.0404046	0.359969	0.605751	0.155518
Female	2015	0.271637	0.43333	0.111903	0.179596	0.286972	0.0783559	0.169389	0.265077	0.0768825	0.496072	0.790177	0.221961	0.0556576	0.0903309	0.0237802	0.169199	0.281552	0.0711282	0.0685089	0.1092	0.0304872	0.284928	0.456525	0.131417	0.0921373	0.146161	0.0408709	0.362333	0.615418	0.157182
Female	2016	0.272302	0.434655	0.118393	0.178355	0.284082	0.0768588	0.167541	0.264676	0.0752177	0.496464	0.798214	0.218779	0.0577996	0.0936982	0.0250288	0.16887	0.285037	0.0740041	0.0657841	0.104233	0.0290389	0.28638	0.45977	0.132507	0.0937319	0.148064	0.0413395	0.365005	0.614838	0.159162
Female	2017	0.275381	0.4387	0.120224	0.174495	0.273169	0.0756068	0.170637	0.26953	0.0763838	0.509504	0.80971	0.215588	0.058653	0.0960003	0.0249876	0.16909	0.289065	0.0723775	0.0627596	0.100712	0.0270117	0.287631	0.471857	0.126545	0.096207	0.157369	0.0423545	0.367935	0.616981	0.160767
Female	2018	0.280239	0.443148	0.121055	0.172038	0.27123	0.0742918	0.171529	0.271311	0.0770228	0.52738	0.853169	0.229224	0.0600879	0.0974902	0.0254512	0.168993	0.294421	0.0707747	0.0577188	0.092194	0.0251237	0.292445	0.483495	0.124003	0.0976124	0.163278	0.0416463	0.371975	0.631296	0.158913
Female	2019	0.285053	0.453865	0.118532	0.170625	0.270116	0.0745816	0.172	0.272811	0.0765604	0.543912	0.894191	0.222266	0.0618464	0.103241	0.0245669	0.169199	0.293559	0.0704141	0.0544514	0.0868748	0.0231127	0.297056	0.517715	0.124888	0.0986764	0.169311	0.0416816	0.375395	0.636525	0.159168
Male	1990	1.22414	1.98429	0.506199	0.789449	1.24781	0.349252	0.965193	1.53756	0.429443	1.27602	2.06358	0.576877	0.325694	0.532654	0.142509	0.74806	1.17353	0.320998	1.06679	1.86495	0.450069	0.984543	1.59143	0.418705	2.41493	4.01916	1.02103	1.24262	2.01113	0.569803
Male	1991	1.21535	1.96403	0.491758	0.770483	1.22488	0.34456	0.916811	1.44136	0.40791	1.2807	2.06907	0.572272	0.332284	0.538197	0.147921	0.653988	1.05874	0.294708	1.0717	1.8858	0.455434	1.01432	1.63983	0.450012	2.34742	3.896	1.00087	1.26096	2.0309	0.576562
Male	1992	1.21138	1.93305	0.496226	0.771908	1.2118	0.342079	0.87568	1.37121	0.389535	1.28521	2.07128	0.568804	0.332352	0.529786	0.145701	0.676185	1.08492	0.292137	1.07875	1.84081	0.467882	1.03345	1.66901	0.445152	2.28254	3.85322	1.01638	1.28327	2.07057	0.579749
Male	1993	1.21929	1.95493	0.49704	0.79229	1.24993	0.349705	0.880926	1.38714	0.389847	1.29262	2.08882	0.572897	0.335885	0.550237	0.148493	0.672101	1.07153	0.295727	1.01627	1.77214	0.444946	1.04976	1.69198	0.450541	2.21287	3.70202	0.931241	1.275	2.04201	0.578885
Male	1994	1.21695	1.93905	0.500789	0.789368	1.254	0.35001	0.886289	1.39479	0.389334	1.30268	2.07722	0.594481	0.341174	0.555203	0.153024	0.634637	1.00559	0.278351	1.03691	1.76181	0.45061	1.06763	1.72625	0.444218	2.12817	3.47558	0.900662	1.26997	1.98854	0.580433
Male	1995	1.20444	1.92002	0.494348	0.780142	1.22516	0.345484	0.908399	1.45045	0.399637	1.32561	2.11034	0.586821	0.339201	0.543572	0.153129	0.61799	1.00367	0.269316	1.07855	1.78344	0.482799	1.07847	1.77499	0.457273	2.03144	3.33023	0.87204	1.27137	1.97822	0.564656
Male	1996	1.18103	1.87948	0.492146	0.788151	1.23476	0.350683	0.88899	1.40061	0.396097	1.34052	2.0952	0.575643	0.350577	0.566569	0.158379	0.594435	0.957616	0.266648	1.10782	1.74412	0.500171	1.08738	1.76557	0.469091	1.89428	3.15875	0.768859	1.2549	1.99349	0.564757
Male	1997	1.15433	1.83035	0.48774	0.77316	1.20498	0.344694	0.836803	1.31628	0.371964	1.3472	2.15516	0.591708	0.371459	0.591546	0.159872	0.556058	0.920953	0.246786	1.18624	1.85929	0.544018	0.988137	1.64389	0.446085	1.76757	2.8718	0.739903	1.27821	2.03138	0.588286
Male	1998	1.13574	1.80695	0.479053	0.771392	1.20885	0.344272	0.805196	1.26623	0.367132	1.36093	2.16886	0.586753	0.371042	0.589083	0.163462	0.525721	0.865414	0.230135	1.15621	1.79708	0.511587	1.02537	1.67562	0.462538	1.62439	2.60201	0.674317	1.30467	2.08328	0.60527
Male	1999	1.12967	1.80169	0.492674	0.770712	1.20421	0.345595	0.777662	1.21803	0.352233	1.38112	2.2256	0.62096	0.36309	0.576908	0.158017	0.448862	0.729002	0.197205	1.05285	1.64427	0.473467	1.06719	1.69105	0.44903	1.46785	2.315	0.613688	1.32805	2.12702	0.614531
Male	2000	1.12535	1.78174	0.483811	0.788838	1.23288	0.354037	0.754629	1.17653	0.339543	1.42703	2.28216	0.641556	0.365317	0.586095	0.163725	0.441142	0.722467	0.19431	1.00344	1.57466	0.4542	1.04409	1.65367	0.452732	1.30997	2.08553	0.556685	1.35802	2.18168	0.62327
Male	2001	1.11301	1.75824	0.477907	0.786626	1.23213	0.352868	0.767331	1.20667	0.346532	1.44569	2.22373	0.648084	0.369343	0.589765	0.162086	0.422728	0.684582	0.187651	0.918761	1.44183	0.410384	0.949906	1.56603	0.423379	1.21394	1.92039	0.527437	1.38752	2.22409	0.641212
Male	2002	1.11153	1.76456	0.49344	0.782505	1.22835	0.356514	0.748009	1.16961	0.338238	1.47291	2.3218	0.67829	0.370054	0.58988	0.162335	0.414868	0.6799	0.184503	0.858341	1.35066	0.374221	0.928344	1.53638	0.417014	1.15752	1.83002	0.513125	1.41845	2.2908	0.654887
Male	2003	1.10869	1.77542	0.490548	0.786639	1.23519	0.35797	0.747872	1.16919	0.335743	1.48666	2.37722	0.649902	0.371202	0.585966	0.169649	0.410418	0.669318	0.178774	0.802478	1.2559	0.348972	0.929443	1.48794	0.417701	1.12696	1.76397	0.505606	1.44241	2.32269	0.670871
Male	2004	1.10428	1.76012	0.483352	0.802025	1.2603	0.361336	0.753719	1.18001	0.334175	1.51016	2.45288	0.675304	0.359371	0.568026	0.158752	0.402574	0.656111	0.179716	0.737882	1.14341	0.33145	0.931192	1.48662	0.413633	1.13314	1.76631	0.511224	1.47614	2.37781	0.684678
Male	2005	1.10388	1.74999	0.485053	0.784787	1.22719	0.352886	0.744242	1.16684	0.330419	1.49725	2.36607	0.657148	0.37036	0.578315	0.171	0.399831	0.656159	0.180678	0.683221	1.07923	0.300099	0.929788	1.48949	0.417462	1.16228	1.77624	0.524463	1.50264	2.43156	0.702505
Male	2006	1.08636	1.70125	0.488069	0.788516	1.23591	0.355924	0.746892	1.1715	0.32924	1.45484	2.26557	0.629965	0.380991	0.592699	0.170655	0.402704	0.651633	0.175612	0.649739	1.01284	0.28426	0.923121	1.47669	0.406742	1.21658	1.9087	0.5332	1.53282	2.49435	0.719203
Male	2007	1.0802	1.69427	0.483778	0.795727	1.23685	0.356898	0.757239	1.18372	0.334097	1.44278	2.26931	0.627678	0.394046	0.618934	0.175791	0.404886	0.646531	0.175937	0.605146	0.960026	0.264765	0.911417	1.42602	0.405088	1.29094	2.03031	0.580844	1.57109	2.51793	0.719975
Male	2008	1.07522	1.69767	0.471954	0.798019	1.2429	0.360461	0.758274	1.16922	0.332193	1.43573	2.31518	0.608292	0.404308	0.62982	0.1837	0.420753	0.683444	0.178161	0.564879	0.895808	0.251186	0.904967	1.45516	0.403566	1.40056	2.17433	0.621705	1.61014	2.5772	0.73832
Male	2009	1.06382	1.67661	0.467253	0.797696	1.24484	0.359611	0.786727	1.21426	0.351498	1.42368	2.26974	0.618563	0.415701	0.641904	0.195993	0.473133	0.758807	0.202023	0.526456	0.835994	0.232197	0.897352	1.41287	0.390631	1.57891	2.50775	0.701481	1.63289	2.6324	0.734129
Male	2010	1.06173	1.6739	0.467874	0.79084	1.23213	0.355691	0.797386	1.22441	0.356272	1.42917	2.3064	0.623488	0.429333	0.671131	0.197585	0.494178	0.780595	0.207466	0.495953	0.79641	0.220218	0.910235	1.45096	0.404245	1.73444	2.73525	0.777411	1.65992	2.67884	0.740015
Male	2011	1.05135	1.64196	0.463061	0.787649	1.22681	0.354485	0.79033	1.20978	0.353585	1.41444	2.2379	0.636785	0.438027	0.67688	0.193328	0.496934	0.795269	0.219158	0.459751	0.732807	0.204489	0.904944	1.46474	0.406176	1.82495	2.99265	0.817344	1.69824	2.68517	0.744383
Male	2012	1.04094	1.64864	0.459414	0.774172	1.20498	0.349595	0.784714	1.19737	0.351858	1.40086	2.21643	0.629261	0.44317	0.689975	0.199534	0.488296	0.785264	0.210588	0.433584	0.689203	0.193061	0.889429	1.45021	0.398463	1.85213	3.00274	0.845992	1.71686	2.75566	0.76462
Male	2013	1.02483	1.59181	0.461952	0.766141	1.19151	0.347581	0.79355	1.23201	0.358669	1.37096	2.13756	0.594276	0.438415	0.690162	0.196244	0.477874	0.765764	0.207167	0.412042	0.655892	0.185917	0.864922	1.42114	0.391503	1.85934	3.02167	0.8279	1.73967	2.80068	0.764933
Male	2014	1.00971	1.59121	0.447832	0.748514	1.16847	0.340269	0.784506	1.2187	0.354627	1.34726	2.16859	0.615581	0.431775	0.674359	0.195082	0.459924	0.738483	0.19443	0.398799	0.634235	0.17837	0.85	1.38469	0.372013	1.86691	3.01874	0.832203	1.76339	2.8967	0.779995
Male	2015	1.00725	1.56892	0.442417	0.727018	1.12942	0.325314	0.771393	1.19519	0.351884	1.32864	2.10647	0.583783	0.443497	0.692581	0.201845	0.452849	0.737854	0.202705	0.385387	0.612002	0.173428	0.840077	1.38101	0.367995	1.8415	2.90644	0.827131	1.76699	2.86758	0.778652
Male	2016	1.00149	1.57538	0.442317	0.724387	1.12725	0.327542	0.742307	1.15158	0.335339	1.32391	2.14414	0.561324	0.452499	0.713856	0.204082	0.451867	0.753859	0.188911	0.359781	0.566731	0.159783	0.846994	1.38295	0.374972	1.80282	2.91336	0.797433	1.77654	2.9462	0.785058
Male	2017	0.993447	1.57739	0.438084	0.693321	1.07915	0.314345	0.739396	1.15629	0.333825	1.31397	2.12899	0.582681	0.454512	0.70972	0.206405	0.449798	0.757405	0.188822	0.341279	0.547867	0.149933	0.842404	1.37518	0.371433	1.78715	2.935	0.779232	1.78882	3.00922	0.781195
Male	2018	0.994114	1.56816	0.44031	0.678761	1.06482	0.309651	0.735668	1.14359	0.329093	1.31861	2.18614	0.594857	0.461503	0.744128	0.198909	0.452205	0.774944	0.188826	0.313726	0.507419	0.138744	0.843644	1.42229	0.348327	1.75764	2.95264	0.778715	1.80149	3.03093	0.777999
Male	2019	0.997001	1.58105	0.448403	0.675183	1.04414	0.308018	0.731518	1.12573	0.32924	1.33014	2.18244	0.582563	0.468868	0.747733	0.202112	0.455487	0.755873	0.189942	0.294312	0.481016	0.131756	0.848387	1.46867	0.365603	1.74029	2.93842	0.74311	1.81118	3.07381	0.778938
