# Supplementary material for: Burden of silica-attributed pneumoconiosis and tracheal, bronchus & lung cancer for global and countries in the national program for the elimination of silicosis, 1990–2019: a comparative study
Source: BMC Public Health. 2024 Feb 22;24:571. doi: 10.1186/s12889-024-18086-9 (PMC10885413; doi:10.1186/s12889-024-18086-9)
Supplement: Supplementary file 8 — Supplementary Material 8 [file 12889_2024_18086_MOESM8_ESM.xlsx]

## Sheet: Table S7
Table S7 The age-standardized disability-adjusted life year rate of tracheal, bronchus & lung cancer due to silica exposure for global and national program for the elimination of silicosis countries from 1990 to 2019
Sex	Year	Global			Brazil			Chile			China			India			Peru			South Africa			Thailand			Turkey			Vietnnam
		Value	Upper	Lower	Value	Upper	Lower	Value	Upper	Lower	Value	Upper	Lower	Value	Upper	Lower	Value	Upper	Lower	Value	Upper	Lower	Value	Upper	Lower	Value	Upper	Lower	Value	Upper	Lower
Both	1990	21.61	34.5658	8.98857	13.3161	20.9339	5.94068	14.5276	23.166	6.42515	27.0169	43.2115	12.5635	5.66209	9.08785	2.48377	13.4149	21.3368	5.7436	18.5591	31.6374	7.99115	21.6218	34.5157	9.36153	38.17	63.2916	16.1489	19.6827	31.7323	8.99447
Both	1991	21.5011	34.5698	8.64095	12.9685	20.506	5.79791	13.7196	21.5208	6.09813	27.1979	43.1922	12.2415	5.73538	9.27861	2.5872	12.053	19.5424	5.43192	18.573	31.562	8.09261	22.273	35.693	9.63886	37.2062	61.9987	15.8621	19.909	31.7647	9.02687
Both	1992	21.4347	34.0432	8.99808	12.9342	20.2565	5.763	13.056	20.4067	5.82725	27.2328	43.0889	12.3701	5.71353	9.11063	2.54432	12.5369	20.378	5.52479	18.7875	31.4205	8.28419	22.6235	36.2411	9.85731	36.2075	61.182	15.8189	20.177	32.3476	9.07168
Both	1993	21.567	34.1985	8.8271	13.1821	20.5952	5.85574	13.1532	20.5309	5.85452	27.4366	42.8195	12.3479	5.75423	9.35535	2.53771	12.4045	19.3951	5.52686	17.5705	29.7565	7.81605	22.9186	37.2338	9.75574	35.0892	58.2939	15.3072	20.1003	32.1487	9.08098
Both	1994	21.5253	34.3406	8.95116	13.1179	20.5727	5.81195	13.2738	20.8136	5.85182	27.5834	43.3233	12.6614	5.83323	9.47856	2.63625	11.9413	18.7292	5.26338	17.8613	29.9357	7.92103	23.159	37.0757	10.0901	33.7155	55.6169	14.475	20.0666	31.4665	8.97736
Both	1995	21.3093	33.7763	9.05304	12.9602	20.2587	5.70811	13.5967	21.5862	6.02052	27.8797	44.3786	12.6883	5.78016	9.21334	2.62348	11.7066	18.7012	5.0934	18.1236	29.2251	8.09138	23.3281	37.4374	10.1246	32.0829	52.5593	13.4938	20.0975	31.4823	9.0432
Both	1996	20.9335	33.2803	9.05109	13.0541	20.4623	5.83112	13.3369	21.0416	5.92225	28.1271	43.6924	12.5476	5.9591	9.61853	2.72157	11.1091	17.9487	5.00662	18.2745	28.8467	8.23856	23.5946	37.3221	10.2679	29.925	49.3825	12.5558	19.8961	31.4826	9.01622
Both	1997	20.4967	32.3875	8.91177	12.8046	20.004	5.69928	12.6106	19.7378	5.64381	28.2211	44.5471	12.4403	6.26598	10.0197	2.71811	10.3681	16.8089	4.53094	19.5917	30.6114	9.06477	21.6582	35.7234	9.94444	27.9365	45.074	12.0233	20.2216	32.1683	9.27892
Both	1998	20.1712	32.0873	8.83083	12.7421	19.9956	5.66924	12.1409	18.9717	5.52564	28.4368	44.3153	12.4082	6.21637	9.81017	2.75303	9.78195	16.1369	4.32729	18.9584	29.4685	8.52093	21.7507	34.9435	9.95396	25.7065	40.8567	10.6045	20.6205	32.7906	9.52171
Both	1999	20.0838	31.9324	8.98925	12.7249	19.9159	5.68597	11.7714	18.4829	5.34232	28.8096	45.6533	12.9965	6.09401	9.68127	2.70167	8.28441	13.4647	3.6316	17.2143	26.8065	7.81108	22.3765	35.844	9.55162	23.3133	36.8909	9.63038	21.013	33.2998	9.63753
Both	2000	20.041	32.0225	8.83675	13.0296	20.3554	5.88389	11.4885	17.9985	5.16469	29.5709	46.3035	12.9429	6.09364	9.73336	2.74108	8.22987	13.2475	3.65021	16.4065	25.5358	7.37926	21.8781	34.6146	9.56881	20.7843	32.9265	8.80767	21.4912	34.3783	9.78683
Both	2001	19.8174	31.0839	8.88594	12.9803	20.2846	5.88331	11.6928	18.3146	5.2978	29.776	45.7915	13.2794	6.12745	9.69554	2.72232	7.89537	12.5802	3.52179	14.9314	23.5952	6.69277	20.0027	33.1714	8.91855	19.1561	29.8611	8.29889	22.101	35.0866	10.1228
Both	2002	19.7697	31.2068	8.74462	12.9001	20.2651	5.84876	11.437	17.8985	5.19075	30.1944	47.245	13.9824	6.12876	9.64793	2.69359	7.79912	12.7243	3.50315	13.9094	21.9032	6.12317	19.5027	31.5816	8.66737	18.1138	28.1273	7.92083	22.7776	36.3386	10.625
Both	2003	19.6679	31.1868	8.60881	12.9513	20.278	5.87284	11.474	17.9308	5.15879	30.2555	47.9451	13.6022	6.12231	9.63798	2.79832	7.80406	12.6828	3.41877	12.9896	20.2129	5.65744	19.3282	30.2631	8.79911	17.5842	27.5145	7.87204	23.4041	37.7423	10.9304
Both	2004	19.5758	31.0282	8.62093	13.2194	20.7056	5.98105	11.575	18.0295	5.19205	30.5196	48.5693	13.6378	5.93419	9.35524	2.62655	7.60214	12.4443	3.34374	11.9578	18.5891	5.38347	19.0828	29.8138	8.68707	17.6604	27.3018	8.02631	24.2222	39.0098	11.3018
Both	2005	19.5169	30.7612	8.51825	12.9987	20.1958	5.81799	11.4718	17.9057	5.12778	30.1024	47.6201	13.4171	6.10479	9.46045	2.83027	7.59587	12.3925	3.38031	11.0683	17.4524	4.87457	18.7919	29.9413	8.4697	18.0745	27.7872	8.19103	24.9389	40.7474	11.8483
Both	2006	19.2362	30.0046	8.62292	13.0908	20.4869	5.91139	11.5616	18.1004	5.17159	29.3162	45.5951	12.667	6.2647	9.72064	2.7986	7.60772	12.3908	3.37391	10.5609	16.5822	4.62374	18.5851	29.6873	8.15357	18.878	29.7527	8.29868	25.6834	41.7498	11.9953
Both	2007	19.1279	29.9073	8.56166	13.2374	20.6331	5.87908	11.7552	18.4472	5.21146	29.0062	45.2214	12.9346	6.48668	10.1626	2.93841	7.57311	12.0895	3.38877	9.84805	15.5956	4.30489	18.2892	28.6231	7.97882	20.0606	31.488	9.08595	26.5306	43.0301	12.1887
Both	2008	18.9801	29.9249	8.25279	13.3012	20.6689	5.95007	11.8263	18.2643	5.23887	28.6031	45.7704	12.3791	6.63221	10.3188	3.04417	7.93354	12.7428	3.38628	9.25672	14.5805	4.08269	18.0655	28.8605	8.00005	21.7289	33.9329	9.65424	27.4005	44.5477	12.2993
Both	2009	18.7221	29.2936	8.28083	13.3133	20.5039	5.9091	12.2263	18.8517	5.416	28.1033	44.6907	12.4713	6.81061	10.5739	3.21023	8.95524	14.135	3.89774	8.67821	13.7103	3.86823	17.8078	27.8903	7.95062	24.3005	38.8117	10.806	28.0073	45.0185	12.5964
Both	2010	18.615	29.4096	8.21204	13.196	20.3472	5.9085	12.3863	19.0439	5.52716	27.9684	44.8655	12.3635	7.03673	11.0826	3.28522	9.3177	14.5586	3.97976	8.21183	13.2713	3.68253	17.9773	28.5905	7.89923	26.3714	41.6775	11.8517	28.5515	45.8462	12.6051
Both	2011	18.3957	28.6277	8.15843	13.163	20.2957	5.88506	12.3426	18.9851	5.59146	27.5049	43.4481	12.2756	7.18347	11.0753	3.20135	9.35744	14.9578	4.14323	7.64427	12.2462	3.42204	17.7918	28.774	7.93491	27.5175	44.808	12.4623	29.2147	47.0435	12.594
Both	2012	18.1519	28.6585	7.98499	12.9499	19.9562	5.75494	12.2667	18.8529	5.57401	26.9875	42.5331	12.1413	7.29761	11.2635	3.27492	9.19384	14.8364	4.1427	7.21714	11.4737	3.20599	17.4599	27.9889	7.70019	27.7789	44.835	12.7678	29.554	47.4626	13.0793
Both	2013	17.8391	27.7776	7.97992	12.7973	19.9289	5.74113	12.3849	19.2078	5.6266	26.3012	40.7249	11.652	7.24981	11.3427	3.24334	8.99235	14.3794	3.95831	6.87726	10.8809	3.07667	16.9127	27.2697	7.68896	27.7933	45.3881	12.5091	29.9661	48.122	13.4124
Both	2014	17.5789	27.6442	7.86318	12.4847	19.5482	5.61005	12.2368	18.9704	5.53591	25.8225	41.5831	11.5412	7.17713	11.1682	3.28121	8.66026	13.817	3.68728	6.66528	10.664	2.98113	16.6046	27.019	7.38717	27.891	45.1607	12.5453	30.3985	49.5006	13.4866
Both	2015	17.4924	27.1639	7.74808	12.1263	18.8759	5.40992	12.0516	18.7072	5.52358	25.425	39.1008	11.5823	7.40734	11.5096	3.33565	8.50492	13.6278	3.77582	6.42218	10.1658	2.87982	16.3478	25.7848	7.1183	27.5981	43.4674	12.4881	30.5283	50.7166	13.3517
Both	2016	17.3811	27.3697	7.72837	12.0286	18.7005	5.37609	11.6452	18.1364	5.34302	25.2919	40.7381	11.0103	7.54795	11.899	3.35564	8.48189	13.9784	3.56997	5.97973	9.4653	2.67187	16.4642	26.2251	7.38131	27.0308	43.6356	12.0046	30.6598	50.8782	13.4038
Both	2017	17.2838	27.1399	7.78003	11.5337	17.8968	5.21275	11.6445	18.1539	5.32529	25.2693	40.2543	11.579	7.56821	11.7197	3.3984	8.44628	14.1216	3.60757	5.67205	9.01859	2.47405	16.4073	26.6683	7.28851	26.858	43.9989	11.7943	30.8444	50.998	13.3695
Both	2018	17.3257	27.2976	7.69057	11.3161	17.771	5.12342	11.613	17.9698	5.22108	25.5142	41.2693	11.778	7.67334	12.2487	3.3594	8.47446	14.5552	3.54907	5.25159	8.45705	2.29983	16.4791	27.2437	7.06775	26.5018	44.0284	11.7809	31.0613	52.2877	13.1723
Both	2019	17.3928	27.658	7.83846	11.2428	17.3396	5.08018	11.5724	17.8822	5.22001	25.8453	42.4648	11.4714	7.78999	12.2407	3.47884	8.5208	14.2991	3.64889	4.96108	8.05388	2.1971	16.6176	27.8811	7.14904	26.2285	44.1854	11.2568	31.229	52.8723	13.0574
Female	1990	8.00339	12.5989	3.3962	3.98907	6.22304	1.73674	2.82288	4.52297	1.2377	15.349	23.9945	7.01048	1.02157	1.6792	0.448943	5.97108	9.81145	2.55679	5.13645	8.3926	2.23299	13.3734	21.3812	5.83473	3.17866	5.24996	1.34455	5.78813	9.43149	2.50951
Female	1991	8.07268	12.8021	3.30098	3.97044	6.20032	1.71441	2.85007	4.58873	1.23499	15.6226	24.9027	6.7552	1.00181	1.65858	0.430736	5.88345	9.63174	2.55573	5.0861	8.3585	2.17716	13.8068	21.8288	6.20697	3.16058	5.295	1.37726	5.82526	9.43177	2.50717
Female	1992	8.09512	12.8549	3.33737	4.00338	6.19952	1.72386	2.90691	4.67301	1.26179	15.6612	24.6214	7.07642	0.997186	1.65821	0.446003	6.25176	10.2861	2.74551	5.28109	8.57353	2.23652	13.9777	21.9635	6.06553	3.09954	5.19377	1.33852	5.8458	9.48734	2.60039
Female	1993	8.18932	12.9082	3.46465	4.06374	6.34138	1.76635	2.98487	4.76402	1.31229	15.9478	25.2863	7.17265	1.00815	1.66614	0.448789	6.11898	10.0363	2.62461	4.93271	8.03637	2.17094	14.0485	22.3391	6.20142	3.03233	5.05759	1.31124	5.98664	9.75433	2.67726
Female	1994	8.22435	13.0919	3.42326	4.10895	6.33347	1.78396	3.02226	4.78275	1.32916	16.013	25.9157	7.24386	1.0399	1.70747	0.459398	6.25543	10.0846	2.71393	5.02646	8.07555	2.12636	13.9861	22.399	6.16183	2.97784	4.90082	1.2999	6.11545	10.0041	2.7368
Female	1995	8.25129	13.0495	3.55888	4.13992	6.37408	1.8135	3.07568	4.85581	1.36601	15.9999	25.2165	7.38112	1.04462	1.68798	0.464516	6.27796	10.0829	2.80936	4.49904	7.31551	1.882	13.972	21.9626	6.05844	2.90975	4.80018	1.25068	6.25695	10.1685	2.79026
Female	1996	8.26988	12.9735	3.58969	4.19143	6.4684	1.8689	3.09662	4.91538	1.3612	16.1575	25.0502	7.39083	1.08971	1.7851	0.485874	5.71368	9.24048	2.44276	4.33918	6.98475	1.8695	14.2352	22.3527	6.41258	2.77554	4.61489	1.21854	6.39307	10.3014	2.84468
Female	1997	8.26353	13.039	3.63096	4.18111	6.50372	1.86218	3.09308	4.86392	1.36914	16.2904	25.4977	7.34771	1.13962	1.88636	0.504921	5.29319	8.58704	2.30861	4.78368	7.52061	2.13008	13.5043	21.6262	6.1145	2.67257	4.41376	1.13869	6.47156	10.5298	2.88355
Female	1998	8.2561	13.2461	3.58493	4.18808	6.52615	1.87877	3.06319	4.8004	1.38389	16.4508	25.818	7.31734	1.14899	1.87232	0.508646	4.98562	8.06707	2.18629	4.45294	7.05233	1.96637	12.9069	21.4043	5.76175	2.56805	4.21039	1.08867	6.59501	10.6383	2.9463
Female	1999	8.30688	13.1532	3.7465	4.22617	6.62401	1.88945	3.04925	4.74062	1.3752	16.7416	26.4704	7.51325	1.13175	1.87319	0.494512	4.17377	6.84728	1.86154	4.02106	6.41676	1.79439	12.9804	21.3324	5.63337	2.43631	3.98234	1.01518	6.73078	10.7604	3.01983
Female	2000	8.38126	13.3765	3.57837	4.43358	6.9166	2.01656	3.08809	4.78557	1.36582	17.0936	27.5319	7.58206	1.12498	1.83271	0.50032	4.26951	6.92058	1.89483	3.7508	5.91319	1.67379	12.708	20.8872	5.68428	2.22922	3.59011	0.960781	6.89387	11.0974	3.06715
Female	2001	8.35482	13.2741	3.61864	4.46073	7.06719	2.00628	3.15348	4.94016	1.40496	17.1663	26.8196	7.62473	1.1469	1.85467	0.515516	4.15937	6.7021	1.81933	3.32734	5.24292	1.48727	11.7166	19.1011	5.10024	2.06975	3.35059	0.881103	7.13674	11.4078	3.19449
Female	2002	8.36763	13.1033	3.57115	4.49473	7.16195	2.01887	3.19158	5.00114	1.39832	17.3253	27.0676	7.9818	1.16193	1.85381	0.51605	4.22388	6.91048	1.84302	3.06848	4.84066	1.35816	11.3981	18.0224	5.00195	1.96457	3.17103	0.840521	7.43297	11.8644	3.39488
Female	2003	8.34876	13.1699	3.56889	4.55024	7.28991	2.01136	3.26692	5.15697	1.47532	17.3079	27.0683	7.64923	1.14617	1.87302	0.502323	4.37612	7.07884	1.94266	2.85179	4.53196	1.28176	11.0471	17.3446	4.97002	1.89963	3.05549	0.837761	7.76706	12.5275	3.55139
Female	2004	8.37805	13.2332	3.59481	4.70251	7.4844	2.08411	3.3985	5.36538	1.52778	17.3683	27.6141	7.61705	1.12573	1.83647	0.501332	4.20936	6.82746	1.86504	2.65588	4.21716	1.19397	10.8075	17.054	4.70471	1.85543	3.02293	0.815574	8.18355	13.1863	3.69346
Female	2005	8.33897	13.1952	3.54419	4.78593	7.57534	2.12127	3.53573	5.62469	1.59109	17.0764	26.889	7.63448	1.15728	1.86144	0.514857	4.28107	6.98128	1.91491	2.47766	3.9073	1.11932	10.5073	16.7394	4.6316	1.86591	3.04831	0.82952	8.57552	14.0181	3.81919
Female	2006	8.30699	13.1152	3.5853	4.93407	7.75825	2.18903	3.69683	5.86184	1.66785	16.7572	25.9646	7.49691	1.17799	1.88286	0.522546	4.25726	6.96105	1.9218	2.43963	3.88258	1.0884	10.3947	16.5712	4.66244	1.88634	3.1162	0.829212	8.97909	14.8384	4.01242
Female	2007	8.28922	13.0698	3.61937	5.06977	7.93935	2.26462	3.82239	6.05368	1.72659	16.5541	26.1887	7.30009	1.211	1.95579	0.541456	4.15621	6.73728	1.89878	2.36348	3.76247	1.03159	10.2256	16.2784	4.55425	1.94016	3.21035	0.883288	9.33711	15.606	4.10298
Female	2008	8.1899	12.9991	3.5081	5.15858	8.05324	2.31358	3.92904	6.23934	1.77219	16.1354	25.2522	7.20284	1.22504	1.98108	0.538014	4.39987	6.90533	1.94764	2.36404	3.71536	1.04737	10.0358	16.409	4.43346	2.03078	3.28813	0.899637	9.72006	16.2044	4.31844
Female	2009	8.08039	12.747	3.41176	5.23318	8.12623	2.32867	4.04051	6.44691	1.86205	15.7351	24.8896	7.07347	1.2596	2.02595	0.579364	4.99049	7.77311	2.1196	2.34256	3.68489	1.03014	9.77352	16.0128	4.4357	2.193	3.53761	0.972381	10.0325	16.7377	4.44876
Female	2010	8.00228	12.6959	3.49722	5.25966	8.29742	2.32277	4.20405	6.70586	1.92406	15.5669	25.1142	6.98016	1.31025	2.07936	0.580945	5.16352	8.15653	2.22726	2.33065	3.73739	1.01621	9.72892	15.8157	4.34031	2.35351	3.76992	1.02559	10.3299	17.0942	4.49098
Female	2011	7.92171	12.5031	3.4019	5.32537	8.36724	2.32667	4.38398	7.00658	2.00142	15.2256	23.7158	6.66295	1.34554	2.14839	0.599106	5.20416	8.36999	2.26701	2.2858	3.63679	0.991885	9.49892	15.2149	4.1695	2.48978	4.00581	1.08277	10.493	17.5433	4.59453
Female	2012	7.79837	12.391	3.34078	5.33081	8.31005	2.3559	4.47079	7.11781	2.04615	14.7258	23.7777	6.4539	1.4045	2.24611	0.662278	5.13511	8.44195	2.27671	2.20056	3.50499	0.981395	9.26097	14.7527	4.00269	2.59304	4.09419	1.13554	10.5901	17.6902	4.59325
Female	2013	7.69299	12.2535	3.34835	5.31733	8.43385	2.34693	4.54174	7.1553	2.07901	14.3195	22.4553	6.58552	1.48229	2.33462	0.662881	5.0458	8.12773	2.30084	2.1387	3.37026	0.954281	8.88892	14.28	3.9331	2.66528	4.18872	1.18505	10.7254	18.0229	4.64955
Female	2014	7.6651	12.2387	3.3015	5.24632	8.31015	2.28366	4.53829	7.16586	2.07551	14.1669	23.1666	6.27745	1.5781	2.53141	0.700198	4.90551	8.13233	2.12585	2.11124	3.34514	0.938273	8.70702	14.0724	3.93061	2.75614	4.41637	1.21904	10.9148	18.3715	4.76449
Female	2015	7.61297	12.0921	3.22494	5.18745	8.28461	2.26463	4.51508	7.11811	2.05966	13.9605	22.1916	6.28981	1.71277	2.78523	0.73021	4.79916	8.04888	2.03654	2.04152	3.24999	0.908234	8.5417	13.5803	3.91855	2.79557	4.43679	1.23367	10.9812	18.5691	4.72569
Female	2016	7.61142	12.1534	3.30028	5.13794	8.17164	2.21463	4.46061	7.08979	2.02606	13.9466	22.277	6.15458	1.77316	2.90174	0.764963	4.79167	8.17526	2.0874	1.94842	3.077	0.868007	8.59072	13.7197	3.95583	2.8365	4.5177	1.25876	11.0357	18.4915	4.82053
Female	2017	7.68101	12.1992	3.39578	5.00851	7.8416	2.17137	4.5346	7.21909	2.01233	14.2787	22.7238	6.0408	1.79504	2.9475	0.756345	4.79639	8.19196	2.03287	1.85656	2.95446	0.793979	8.62888	13.991	3.79013	2.90624	4.74049	1.28995	11.1018	18.756	4.85018
Female	2018	7.79322	12.3164	3.40551	4.93482	7.73568	2.12991	4.55767	7.2587	2.02835	14.7347	23.9326	6.3967	1.83369	2.98966	0.775092	4.79195	8.40366	2.01873	1.71249	2.74277	0.742785	8.76558	14.672	3.70853	2.94601	4.98064	1.26778	11.2029	18.988	4.78469
Female	2019	7.89859	12.5603	3.25235	4.89114	7.69099	2.13733	4.57049	7.31567	2.029	15.1536	24.9082	6.21067	1.88167	3.15002	0.74547	4.79682	8.39193	2.01532	1.6211	2.58953	0.689419	8.89989	15.5423	3.75039	2.97236	5.09392	1.23347	11.2883	19.2853	4.75186
Male	1990	35.8794	57.7925	14.8645	23.4764	37.0066	10.4392	27.892	44.824	12.4332	38.1866	61.6781	17.3693	9.8594	16.0374	4.35008	21.0222	33.512	9.12269	34.7699	60.3867	14.8397	30.5471	49.4253	13.1737	74.2549	124.31	31.138	36.9508	59.9901	16.9927
Male	1991	35.5551	57.411	14.3991	22.8196	36.1952	10.2512	26.1575	41.1339	11.6577	38.2625	61.7358	17.0951	10.0277	16.332	4.49356	18.3742	29.8226	8.34175	34.9387	60.853	14.9688	31.4542	50.6148	13.9088	72.3511	121.039	30.1845	37.4318	60.5826	17.1609
Male	1992	35.3746	56.1956	14.6716	22.7546	35.5802	10.0766	24.6844	38.6571	10.9599	38.2808	61.7509	16.9607	10.0055	16.0536	4.38844	18.9813	30.4378	8.3145	35.2152	59.7244	15.4745	32.0211	51.8273	13.8098	70.3833	119.07	30.9219	38.0336	61.337	17.2506
Male	1993	35.5337	56.6648	14.5158	23.2506	36.4585	10.3183	24.7848	38.7425	10.938	38.3955	62.222	17.0506	10.0945	16.5484	4.50353	18.8556	29.9888	8.47726	32.995	57.0894	14.6281	32.5782	52.2961	13.9831	68.2292	114.714	29.2267	37.7181	60.7109	16.952
Male	1994	35.4015	56.3998	14.7159	23.1009	36.5338	10.2315	24.9688	39.1181	10.9374	38.6044	61.4366	17.558	10.2442	16.729	4.61436	17.781	28.6508	7.81209	33.5505	56.8338	14.7021	33.1683	53.3231	13.9735	65.6229	108.907	27.8385	37.5052	59.0784	16.8492
Male	1995	34.9365	55.5921	14.5764	22.7666	35.6527	10.0785	25.5729	40.7435	11.3128	39.1976	62.5393	17.3891	10.1689	16.241	4.61872	17.2798	27.8347	7.58883	34.7915	57.3833	15.5877	33.5516	55.2363	14.2335	62.524	102.851	26.2525	37.4514	58.4797	16.7867
Male	1996	34.1546	53.9964	14.3568	22.9487	35.8264	10.1925	24.9694	39.2182	11.139	39.5384	61.9399	17.0141	10.5066	17.09	4.77327	16.6444	26.8694	7.42244	35.4515	55.7947	16.0206	33.8459	54.8161	14.6137	58.253	97.0378	24.0053	36.8523	58.5385	16.8018
Male	1997	33.2766	52.4269	14.3951	22.458	35.0237	10.0027	23.4023	36.7561	10.5095	39.602	63.1036	17.4531	11.0953	17.6374	4.81697	15.5739	25.7769	6.9033	37.9319	59.3919	17.4905	30.6102	51.0147	13.7929	54.2234	88.5179	22.9935	37.5001	59.5972	17.3986
Male	1998	32.6297	51.6491	14.0203	22.3393	34.9465	9.95187	22.4177	35.0508	10.2311	39.8874	63.4868	17.2339	11.034	17.4408	4.90897	14.7012	24.1967	6.4107	36.9804	57.5913	16.4033	31.4955	51.4313	14.3476	49.7553	79.1348	20.462	38.2377	60.7269	17.8195
Male	1999	32.398	51.5362	14.4803	22.2774	34.9208	10.0393	21.6211	33.8981	9.81143	40.3429	64.9786	18.1853	10.8406	17.1945	4.7286	12.4999	20.3033	5.52452	33.6403	52.295	15.1682	32.7501	51.9836	13.7637	45.0663	71.3577	18.6389	38.91	62.1364	18.0246
Male	2000	32.2369	51.0946	14.1066	22.715	35.5126	10.1985	20.9539	32.6278	9.48583	41.525	66.3256	18.6471	10.8759	17.4665	4.88568	12.291	20.1216	5.42524	32.1398	50.4208	14.4766	32.0102	50.938	13.8576	40.1973	63.8617	16.9258	39.8239	63.8706	18.2417
Male	2001	31.8142	50.0499	14.0162	22.5998	35.3513	10.1585	21.2898	33.3653	9.66116	41.886	64.3846	18.8423	10.9546	17.4737	4.82785	11.7297	18.9434	5.23595	29.3834	46.1876	13.1847	29.1712	48.1201	12.9954	37.0533	58.5005	15.9798	40.8329	65.3536	18.9126
Male	2002	31.7068	50.3264	14.0588	22.4115	35.1028	10.1981	20.6855	32.3636	9.41418	42.5703	67.1733	19.6108	10.9685	17.3829	4.83472	11.4714	18.8537	5.07881	27.4344	43.1748	11.9909	28.4808	47.1029	12.6855	35.1241	54.8743	15.3743	41.9194	67.6818	19.4252
Male	2003	31.5253	50.0098	13.9416	22.4746	35.1323	10.2302	20.6635	32.2416	9.39368	42.7305	68.016	18.7309	10.9936	17.32	5.0387	11.3265	18.3841	4.88304	25.644	40.1307	11.1796	28.5034	45.6924	12.8924	34.1411	53.0105	15.3356	42.8308	69.1343	19.974
Male	2004	31.3116	49.6123	13.7209	22.8878	35.8534	10.3203	20.7271	32.2879	9.25883	43.2086	69.9957	19.3521	10.6557	16.8612	4.71844	11.0898	18.1503	4.86786	23.5642	36.6617	10.5946	28.2611	45.0451	12.599	34.3209	53.2538	15.5146	44.0443	71.1413	20.7354
Male	2005	31.2382	49.2613	13.6846	22.3396	34.7962	10.0713	20.3561	31.8058	9.09968	42.7066	67.3663	18.734	10.9726	17.0617	5.10563	11.005	18.1344	4.95399	21.7751	34.2476	9.54501	27.9839	45.0416	12.5237	35.0981	53.6414	15.8461	45.0756	73.3716	21.4633
Male	2006	30.6984	48.0205	13.91	22.3866	35.0309	10.0978	20.3621	31.9474	9.04315	41.4954	64.5731	17.9733	11.2784	17.4917	5.06438	11.0579	17.9386	4.79199	20.6687	32.3409	9.06001	27.6743	44.1025	12.2058	36.7053	57.7232	16.11	46.1273	74.67	21.6726
Male	2007	30.4934	47.792	13.6867	22.5553	34.9954	10.1015	20.6258	32.1873	9.17252	41.0988	64.5564	17.8863	11.692	18.3592	5.24068	11.097	17.7867	4.7668	19.1679	30.3642	8.36382	27.2312	42.3326	12.0604	39.019	61.0502	17.6664	47.4474	76.3016	21.7117
Male	2008	30.2985	47.5412	13.2382	22.5961	35.041	10.1851	20.6533	31.8898	9.08524	40.7431	65.8493	17.3526	11.9816	18.5899	5.49119	11.5813	18.8452	4.88018	17.8406	28.1994	7.92281	26.9698	43.5327	11.9274	42.2968	66.1096	18.8664	48.7752	78.2652	21.9685
Male	2009	29.8919	46.9208	13.1896	22.5439	34.9542	10.1617	21.3814	32.9045	9.56196	40.1745	63.9519	17.5408	12.3191	19.0365	5.86043	13.0515	20.9158	5.60135	16.5711	26.4445	7.30617	26.7225	42.0653	11.6989	47.4059	75.5902	20.9654	49.5823	79.5928	22.0805
Male	2010	29.7667	46.8466	13.1206	22.2763	34.5756	10.0811	21.5527	32.8189	9.66447	40.1212	64.666	17.5018	12.7345	19.948	5.88272	13.6159	21.4306	5.79069	15.5432	25.0313	6.90905	27.1223	43.3069	12.0242	51.6142	81.6984	23.1748	50.393	80.8998	22.1689
Male	2011	29.4129	45.629	12.9866	22.138	34.4313	9.95757	21.2743	32.4241	9.50231	39.5833	62.3969	17.8531	13.0066	20.1066	5.74989	13.6641	21.838	6.09756	14.3215	22.7363	6.38999	26.9855	43.7725	12.0723	53.8721	87.7278	24.4623	51.5248	81.6842	22.2294
Male	2012	29.0529	45.8277	12.8792	21.6863	33.6598	9.79461	21.0314	32.1289	9.43353	39.0969	61.6357	17.6444	13.1884	20.4921	5.95245	13.4128	21.5523	5.78572	13.4651	21.3673	6.00597	26.5479	43.3868	11.8836	54.3681	87.9903	24.9978	52.0366	83.6556	22.8904
Male	2013	28.533	44.3572	12.8664	21.386	33.1663	9.71546	21.2148	32.6576	9.671	38.1825	59.6693	16.5304	13.0285	20.3871	5.87439	13.1058	20.9271	5.65335	12.7739	20.2893	5.73459	25.8072	42.0526	11.7443	54.3608	88.874	24.4883	52.6726	84.6438	23.3654
Male	2014	28.0384	44.0117	12.4499	20.8089	32.3401	9.47306	20.9162	32.4168	9.45132	37.4248	60.066	17.0287	12.7997	19.9082	5.85065	12.5843	20.3722	5.32901	12.3297	19.5655	5.54739	25.362	41.2976	11.1699	54.4501	88.1292	24.4373	53.3059	87.9151	23.4492
Male	2015	27.9228	43.2563	12.5439	20.1195	31.2706	8.99695	20.5568	31.6536	9.47478	36.8761	58.3515	16.2586	13.1347	20.3964	6.03258	12.3885	20.1608	5.56743	11.8704	18.8686	5.3595	25.0105	41.0989	11.0003	53.7247	84.9022	24.125	53.3961	88.3964	23.1598
Male	2016	27.7021	43.4922	12.2969	19.9766	30.9694	9.04683	19.7625	30.7043	9.0681	36.661	59.2552	15.55	13.3638	21.0704	5.99979	12.3613	20.5747	5.09934	10.9926	17.3988	4.91118	25.2054	41.1381	11.1592	52.4994	84.5692	23.2225	53.5306	89.7181	23.5199
Male	2017	27.4339	43.2875	12.335	19.0669	29.6639	8.70153	19.6842	30.6082	9.04443	36.3168	58.711	16.2299	13.3906	20.9215	6.07676	12.2955	20.6898	5.19678	10.4051	16.6535	4.57748	25.0465	41.295	11.0672	52.0403	85.2935	22.7346	53.7682	89.5509	23.2974
Male	2018	27.4065	43.273	12.3062	18.6808	29.1348	8.55159	19.5975	30.3765	8.86641	36.3773	60.2263	16.4695	13.5704	21.8565	5.89276	12.3698	21.4166	5.1682	9.6114	15.5276	4.28409	25.0488	42.2313	10.4972	51.2449	85.7763	22.7954	54.0373	91.0951	22.9847
Male	2019	27.4377	43.3638	12.4077	18.5729	28.7787	8.44477	19.5023	30.0284	8.7841	36.643	60.4955	16.1145	13.764	21.8584	5.96604	12.4722	20.7334	5.19182	9.04778	14.8795	4.05003	25.1921	43.548	10.8831	50.65	85.3958	21.7331	54.2222	92.3045	22.9875
