# Supplementary material for: Burden of silica-attributed pneumoconiosis and tracheal, bronchus & lung cancer for global and countries in the national program for the elimination of silicosis, 1990–2019: a comparative study
Source: BMC Public Health. 2024 Feb 22;24:571. doi: 10.1186/s12889-024-18086-9 (PMC10885413; doi:10.1186/s12889-024-18086-9)
Supplement: Supplementary file 9 — Supplementary Material 9 [file 12889_2024_18086_MOESM9_ESM.xlsx]

## Sheet: Table S8
Table S8 The global age-specific numbers and rates of pneumoconiosis death and disability-adjusted life year due to silica exposure in 1990 and in 2019
Sex	Age	Death Number in 1990			Death Rate in 1990			Disability-Adjusted Life Year Number in 1990			Disability-Adjusted Life Year Rate in 1990			Death Number in 2019			Death Rate in 2019			Disability-Adjusted Life Year Number in 2019			Disability-Adjusted Life Year Rate in 2019
		Value	Upper	Lower	Value	Upper	Lower	Value	Upper	Lower	Value	Upper	Lower	Value	Upper	Lower	Value	Upper	Lower	Value	Upper	Lower	Value	Upper	Lower
Both	15 to 19	30.3315	43.7135	17.2451	0.00583742	0.00841285	0.0033189	2207.62	3154.08	1265.86	0.424866	0.607016	0.243621	6.14085	8.32305	4.58977	0.000991193	0.00134342	0.000740835	481.54	649.578	371.706	0.0777253	0.104848	0.0599969
Both	20 to 24	42.5438	63.3364	24.4218	0.00863526	0.0128556	0.00495697	3040.6	4452.95	1808.44	0.617161	0.903831	0.367064	11.3683	15.9645	8.38357	0.00189426	0.0026601	0.00139692	967.527	1277.06	721.021	0.161216	0.212792	0.120141
Both	25 to 29	72.3399	100.006	44.6404	0.0163353	0.0225827	0.0100804	4957.17	6645.26	3254.13	1.11939	1.50059	0.734827	27.7943	37.955	21.4336	0.00459054	0.00626869	0.00354	2221.99	2921.93	1755.06	0.366987	0.482589	0.289867
Both	30 to 34	176.879	249.478	115.375	0.0458677	0.0646937	0.0299187	12352	16795	8674.05	3.20309	4.35523	2.24933	61.5405	84.8964	47.8213	0.0102272	0.0141087	0.00794728	5666.32	7274.05	4405.97	0.941668	1.20885	0.732214
Both	35 to 39	438.56	615.672	279.392	0.124329	0.174539	0.0792058	34007.8	45000.8	24169	9.64096	12.7574	6.85176	142.356	191.416	112.304	0.0263147	0.0353834	0.0207596	14993.4	20578.2	11206.7	2.77154	3.8039	2.07157
Both	40 to 44	596.457	848.299	364.119	0.208339	0.296306	0.127185	47851.3	64607.5	33891.6	16.7142	22.567	11.8381	294.088	378.269	221.52	0.0595993	0.0766591	0.0448926	32237.2	44287.1	23090.9	6.5331	8.97511	4.67955
Both	45 to 49	627.32	910.096	379.226	0.26992	0.391592	0.163171	49257.4	64793.7	35190	21.1942	27.8791	15.1414	550.038	731.314	400.279	0.11609	0.15435	0.0844826	60753.6	83638.7	44584.7	12.8226	17.6527	9.41001
Both	50 to 54	959.209	1309.9	605.706	0.451199	0.616161	0.284916	61906.1	79089.9	46139.9	29.1198	37.2028	21.7036	885.5	1172.92	649.109	0.202717	0.268516	0.1486	88301.4	116661	66195.1	20.2147	26.707	15.154
Both	55 to 59	1349.13	1791.29	871.034	0.727624	0.966093	0.469774	71774.5	90911.1	53252.5	38.7101	49.031	28.7206	1002.15	1282.21	762.093	0.270112	0.345599	0.205409	87190.4	114419	65659	23.5007	30.8397	17.6972
Both	60 to 64	1757.28	2248.83	1222.24	1.0939	1.3999	0.760842	75777	94678	57552.9	47.171	58.9369	35.8266	1164.19	1485.11	901.121	0.372498	0.475182	0.288326	87109.1	113945	66047.2	27.8718	36.4584	21.1327
Both	65 to 69	2284.42	2804.29	1652.43	1.84991	2.27089	1.33812	76468.4	92810.3	59578.2	61.9234	75.157	48.2459	1480.07	1867.15	1169.96	0.572377	0.722067	0.452449	88613.2	113992	68676.7	34.2687	44.0833	26.5588
Both	70 to 74	2318.63	2837.61	1685.02	2.74351	3.35758	1.99379	61246.6	73513.3	48064.7	72.4696	86.9841	56.8722	1645.32	2060.81	1342.55	0.879439	1.10152	0.717606	71505.9	89413.1	57009.7	38.2206	47.7922	30.4723
Both	75 to 79	2282.25	2734.59	1726.28	3.72252	4.46033	2.81569	45920.4	54048.1	36549.4	74.8997	88.1565	59.6148	1841.51	2398.41	1547.45	1.4494	1.88771	1.21795	53957.4	67040.8	44175.9	42.4682	52.7657	34.7694
Both	80 to 84	1416.27	1684.58	1034.84	4.02126	4.78307	2.93825	22041.3	25902	17263.1	62.5824	73.5441	49.0155	1940.24	2510.61	1647.92	2.29825	2.97387	1.952	38512	47179.8	31998.3	45.6182	55.8855	37.9027
Both	85 to 89	606.04	731.494	446.01	4.02184	4.85439	2.95984	7192.81	8473.98	5640.74	47.7334	56.2356	37.4334	1356.83	1800.08	1149.59	3.12053	4.13994	2.6439	18432.3	22485.7	15699	42.3916	51.714	36.1056
Both	90 to 94	126.049	145.304	100.299	2.86084	3.29786	2.27642	1214.79	1417.81	1005.34	27.5712	32.179	22.8174	394.627	493.859	325.212	2.34095	2.9296	1.92917	4126.19	4963.51	3465.3	24.4768	29.4438	20.5563
Both	95 plus	23.0557	27.0442	18.2398	2.23962	2.62706	1.77181	174.32	205.923	141.87	16.9334	20.0033	13.7812	82.9239	101.924	62.3442	1.73728	2.13533	1.30613	693.403	838.908	563.314	14.527	17.5753	11.8016
Female	15 to 19	4.89417	8.64376	2.30697	0.00191531	0.0033827	0.000902822	372.105	630.545	186.033	0.145622	0.246761	0.0728034	1.73561	2.79043	1.06723	0.000575166	0.000924722	0.000353669	151.22	223.962	98.8664	0.0501127	0.074219	0.0327634
Female	20 to 24	3.66813	6.37671	1.57407	0.00150107	0.00260948	0.000644144	339.573	534.931	186.067	0.13896	0.218905	0.0761424	1.58511	2.38	0.950545	0.000535915	0.000804662	0.000321373	225.825	337.103	148.919	0.0763499	0.113972	0.0503486
Female	25 to 29	5.43949	9.72675	2.56275	0.00247127	0.00441906	0.00116431	489.14	766.086	282.714	0.222226	0.348048	0.128443	5.71407	9.63885	2.6893	0.0019003	0.00320554	0.000894368	567.885	856.159	368.391	0.188859	0.284729	0.122514
Female	30 to 34	7.04675	13.1294	3.19771	0.00370562	0.00690428	0.00168156	590.234	921.479	342.154	0.310382	0.484571	0.179926	4.90584	7.39181	3.10611	0.00164318	0.00247584	0.00104037	596.894	855.765	414.141	0.199926	0.286633	0.138714
Female	35 to 39	7.57357	14.2576	3.88574	0.0043592	0.00820639	0.00223656	660	1044.7	412.872	0.379883	0.601307	0.237641	4.84056	7.20916	3.39924	0.00180325	0.00268562	0.00126632	686.194	998.526	481.987	0.255627	0.371979	0.179554
Female	40 to 44	13.3591	24.7526	6.94098	0.00953491	0.0176668	0.00495403	950.509	1523.42	604.621	0.678413	1.08732	0.43154	8.86777	12.3859	5.31826	0.00362395	0.00506171	0.00217339	1025.55	1479.08	718.37	0.419107	0.60445	0.293573
Female	45 to 49	14.5571	30.8456	8.17072	0.0127817	0.0270838	0.00717425	1033.43	1710.9	693.218	0.907395	1.50224	0.608676	13.4484	19.5282	9.02495	0.00571231	0.00829474	0.00383341	1503.85	2161.35	1069.34	0.638771	0.91805	0.454209
Female	50 to 54	17.1081	36.3945	9.92264	0.0163031	0.0346818	0.00945569	1241.86	2014.83	830.374	1.18342	1.92001	0.791298	18.649	25.7226	11.3336	0.00850657	0.0117331	0.0051697	2028.02	2928.41	1386.86	0.925061	1.33577	0.632603
Female	55 to 59	22.6429	44.5884	14.4431	0.0245126	0.0482703	0.0156357	1620.98	2414.78	1119.64	1.75483	2.61418	1.21209	22.1121	30.0617	14.6748	0.0117461	0.015969	0.00779539	2242.99	3251.34	1548.66	1.19149	1.72714	0.82266
Female	60 to 64	37.1868	71.9899	23.7419	0.0453163	0.0877278	0.0289322	2171	3348.89	1462.98	2.6456	4.081	1.7828	39.2323	54.0259	25.3126	0.024462	0.033686	0.0157828	2933.56	4264.29	2049.09	1.82912	2.65885	1.27764
Female	65 to 69	37.7347	67.9945	25.7747	0.0569745	0.102663	0.0389165	2150.4	3202.54	1477.21	3.24682	4.83542	2.2304	43.3091	59.2223	27.497	0.0320887	0.0438791	0.0203731	3372.32	4962.41	2366.62	2.49863	3.67676	1.75348
Female	70 to 74	59.6603	108.912	39.0181	0.126959	0.231768	0.0830318	2353.79	3444.18	1648.42	5.00893	7.32932	3.50789	64.2569	88.2127	44.5951	0.0649168	0.0891186	0.045053	3458.8	4831.92	2460.24	3.49432	4.88154	2.4855
Female	75 to 79	75.7296	121.785	54.2182	0.208903	0.335947	0.149563	2114.6	2918.92	1542.08	5.8332	8.05194	4.25389	89.6035	119.898	62.8898	0.128282	0.171653	0.0900371	3201.77	4287.38	2354.3	4.58387	6.13809	3.37057
Female	80 to 84	60.1728	91.9232	42.7268	0.273041	0.417112	0.193878	1302.57	1785.75	977.281	5.91055	8.10306	4.43453	106.517	139.846	74.7681	0.216566	0.28433	0.152015	2721.39	3656.95	2024.97	5.53302	7.43515	4.11708
Female	85 to 89	30.7848	46.3253	22.2756	0.304931	0.458863	0.220645	539.43	733.41	408.429	5.34318	7.26461	4.04559	74.1103	102.616	52.1659	0.272488	0.377299	0.191803	1541.68	2056.73	1149.04	5.66842	7.56219	4.22478
Female	90 to 94	9.33973	13.6073	6.42437	0.295246	0.43015	0.203086	138.809	187.224	103.967	4.38799	5.91849	3.28659	37.0063	51.8135	25.714	0.320409	0.448613	0.222638	615.394	828.911	452.343	5.32822	7.1769	3.91649
Female	95 plus	2.74535	3.74025	1.97817	0.354451	0.482903	0.255401	31.1737	42.4934	23.19	4.02482	5.48631	2.99405	15.4186	22.3171	10.0901	0.440925	0.638203	0.288547	181.726	246.301	134.472	5.19682	7.04347	3.84549
Male	15 to 19	25.4373	38.4577	12.783	0.0096326	0.0145632	0.00484065	1835.51	2764.41	932.201	0.695073	1.04683	0.353006	4.40524	6.14478	2.88378	0.00138624	0.00193365	0.000907471	330.32	452.127	218.27	0.103946	0.142276	0.0686853
Male	20 to 24	38.8757	60.1572	20.8201	0.0156562	0.0242268	0.00838478	2701.03	4181.37	1493.12	1.08777	1.68394	0.601317	9.7832	14.2508	6.73562	0.00321427	0.0046821	0.00221298	741.702	1029.6	540.421	0.243686	0.338273	0.177555
Male	25 to 29	66.9004	95.0049	39.8357	0.030036	0.042654	0.0178849	4468.03	6178.1	2814.13	2.00599	2.77376	1.26345	22.0802	30.7387	16.0983	0.00724472	0.0100856	0.00528199	1654.11	2184.46	1287.6	0.542727	0.716742	0.422472
Male	30 to 34	169.832	243.234	108.068	0.0868862	0.124439	0.0552875	11761.8	16284.2	8071.11	6.01734	8.331	4.12918	56.6346	78.1172	43.2108	0.0186805	0.0257664	0.0142528	5069.43	6601.68	3905.45	1.67211	2.17752	1.28819
Male	35 to 39	430.987	608.072	272.401	0.240768	0.339696	0.152175	33347.8	44405.4	23533.4	18.6295	24.8068	13.1468	137.516	186.424	107.437	0.0504571	0.0684023	0.0394206	14307.2	19646	10628.7	5.24957	7.20847	3.89986
Male	40 to 44	583.098	835.733	352.362	0.39888	0.571699	0.24104	46900.7	63761.3	32817.9	32.0834	43.6171	22.4497	285.221	367.539	213.573	0.114664	0.147757	0.0858603	31211.6	43126.9	22241.5	12.5477	17.3378	8.94151
Male	45 to 49	612.763	897.504	365.352	0.517013	0.757261	0.308263	48224	63617.1	34141.5	40.6885	53.6763	28.8066	536.589	718.324	384.94	0.225106	0.301345	0.161487	59249.8	81426.5	43429.3	24.856	34.1594	18.2191
Male	50 to 54	942.101	1295.43	586.904	0.875128	1.20334	0.545181	60664.3	77747.5	44571.2	56.3518	72.2206	41.4027	866.851	1156.17	633.262	0.398395	0.531364	0.29104	86273.4	113902	64599.5	39.6503	52.348	29.6892
Male	55 to 59	1326.49	1770.94	848.182	1.42567	1.90335	0.911601	70153.5	89232.4	51795.8	75.399	95.9044	55.6686	980.035	1260.45	736.669	0.536235	0.689665	0.403075	84947.4	111632	63991.3	46.4798	61.0807	35.0135
Male	60 to 64	1720.09	2218.01	1186.15	2.1889	2.82253	1.50943	73606	92111.3	55870.6	93.6672	117.216	71.0981	1124.96	1448.4	863.394	0.73935	0.951927	0.567445	84175.6	110025	63808.4	55.3224	72.3112	41.9365
Male	65 to 69	2246.69	2772.69	1608.37	3.92382	4.84247	2.80899	74318	90496.3	57665.4	129.796	158.051	100.712	1436.76	1822.31	1129.1	1.16227	1.47416	0.913391	85240.9	109165	66211.8	68.9558	88.309	53.5621
Male	70 to 74	2258.97	2777.53	1632.37	6.02045	7.40247	4.35049	58892.8	70926.4	45952.4	156.957	189.028	122.469	1581.06	1993.17	1283.61	1.79455	2.2623	1.45694	68047.1	85127.1	54263.8	77.2352	96.6216	61.5908
Male	75 to 79	2206.52	2670.31	1652.8	8.80562	10.6565	6.59589	43805.8	51757.6	34463.2	174.817	206.551	137.533	1751.91	2299.9	1454.44	3.06251	4.02045	2.54251	50755.7	62985.1	41552.6	88.7259	110.104	72.6381
Male	80 to 84	1356.1	1627.08	982.07	10.2878	12.3435	7.45026	20738.8	24436.7	16074.2	157.33	185.384	121.943	1833.72	2400.74	1551.16	5.20385	6.81299	4.40198	35790.6	43709.6	29881.7	101.569	124.042	84.8003
Male	85 to 89	575.255	703.137	415.287	11.5674	14.1389	8.35074	6653.38	7876.93	5170.33	133.788	158.392	103.967	1282.72	1712.75	1079.18	7.87754	10.5184	6.62751	16890.6	20638.8	14390.1	103.73	126.748	88.3735
Male	90 to 94	116.709	136.072	90.7962	9.39211	10.9503	7.30676	1075.98	1245.68	885.715	86.5887	100.245	71.2774	357.621	451.829	295.197	6.73755	8.51242	5.56148	3510.8	4225.07	2947.04	66.1431	79.5998	55.5219
Male	95 plus	20.3103	24.1558	16.0582	7.96763	9.47617	6.29956	143.146	167.073	116.719	56.1554	65.5419	45.7882	67.5053	82.3699	51.5918	5.28897	6.45359	4.04216	511.678	605.534	420.15	40.0894	47.443	32.9183
