# Supplementary material for: Burden of silica-attributed pneumoconiosis and tracheal, bronchus & lung cancer for global and countries in the national program for the elimination of silicosis, 1990–2019: a comparative study
Source: BMC Public Health. 2024 Feb 22;24:571. doi: 10.1186/s12889-024-18086-9 (PMC10885413; doi:10.1186/s12889-024-18086-9)
Supplement: Supplementary file 10 — Supplementary Material 10 [file 12889_2024_18086_MOESM10_ESM.xlsx]

## Sheet: Table S9
Table S9 The global age-specific numbers and rates of tracheal, bronchus & lung cancer death and disability-adjusted life year due to silica exposure in 1990 and in 2019
Sex	Age	Death Number in 1990			Death Rate in 1990			Disability-Adjusted Life Year Number in 1990			Disability-Adjusted Life Year Rate in 1990			Death Number in 2019			Death Rate in 2019			Disability-Adjusted Life Year Number in 2019			Disability-Adjusted Life Year Rate in 2019
		Value	Upper	Lower	Value	Upper	Lower	Value	Upper	Lower	Value	Upper	Lower	Value	Upper	Lower	Value	Upper	Lower	Value	Upper	Lower	Value	Upper	Lower
Both	15 to 19	0	0	0	0	0	0	0	0	0	0	0	0	0	0	0	0	0	0	0	0	0	0	0	0
Both	20 to 24	0	0	0	0	0	0	0	0	0	0	0	0	0	0	0	0	0	0	0	0	0	0	0	0
Both	25 to 29	72.6366	115.31	33.2007	0.0164023	0.0260385	0.00749716	4501.45	7147.76	2059.04	1.01649	1.61406	0.464959	78.3893	123.821	34.7515	0.0129468	0.0204504	0.00573959	4860.72	7684.87	2155.26	0.8028	1.26924	0.355965
Both	30 to 34	159.335	249.762	72.4588	0.0413181	0.0647674	0.0187898	9071.24	14197.6	4124.24	2.35232	3.68168	1.06948	197.071	310.463	86.8903	0.0327507	0.0515948	0.01444	11226.1	17679.7	4952.91	1.86563	2.93813	0.823109
Both	35 to 39	458.856	724.589	207.067	0.130082	0.205416	0.0587021	23836.9	37577.1	10762.1	6.75759	10.6528	3.05098	436.342	692.594	193.101	0.0806582	0.128027	0.0356949	22688.3	36016.5	10042.9	4.19396	6.65768	1.85644
Both	40 to 44	1223.03	1938.41	533.704	0.427196	0.677074	0.186419	57523.5	91256.2	25106.3	20.0926	31.8752	8.76948	1183.53	1832.04	525.937	0.239852	0.371277	0.106585	55709.6	86245.6	24749.4	11.29	17.4783	5.01565
Both	45 to 49	1932.03	3080.81	839.316	0.831304	1.3256	0.361137	81499.7	129984	35435.9	35.0673	55.9288	15.2472	2882.02	4527.35	1318.09	0.608276	0.955538	0.278196	121695	191140	55759.2	25.6848	40.3418	11.7685
Both	50 to 54	4191.87	6632.79	1777.62	1.9718	3.11998	0.836167	156869	248374	66554.3	73.7893	116.832	31.3062	5955.5	9332.85	2686.76	1.36339	2.13656	0.615076	223056	349807	100835	51.0639	80.081	23.0841
Both	55 to 59	5448.8	8731.15	2255.09	2.9387	4.70896	1.21623	178353	285570	73863.5	96.1911	154.016	39.8368	7770.1	12454.3	3506.11	2.0943	3.35683	0.94501	254549	407110	114498	68.6092	109.729	30.8609
Both	60 to 64	7469.08	11949.2	3050.73	4.64949	7.43834	1.89908	210014	336332	85783.7	130.733	209.366	53.4002	11222.6	17703.5	5078.88	3.59083	5.66447	1.62506	315829	499187	143080	101.054	159.722	45.7804
Both	65 to 69	5180.01	8376.25	2065.19	4.19473	6.78302	1.67237	122398	197888	48864.5	99.1167	160.248	39.5701	10436.9	16612.2	4583.86	4.03618	6.42429	1.77268	246634	392997	108457	95.3786	151.981	41.9426
Both	70 to 74	2859.7	4658.96	1136.84	3.38372	5.51269	1.34516	55316.3	90058.9	21969.9	65.4526	106.562	25.9957	7800.09	12541.9	3391.56	4.16923	6.70378	1.81282	150907	242430	65322.8	80.6612	129.581	34.9157
Both	75 to 79	1360.74	2244.15	503.239	2.21948	3.66039	0.820821	20867.4	34392.8	7715.73	34.0363	56.0973	12.5849	3458.86	5661.64	1447.43	2.72236	4.4561	1.13923	52971.6	86478.2	22056.6	41.6923	68.0643	17.36
Both	80 to 84	281.837	466.429	93.3059	0.800227	1.32434	0.264926	3330.22	5516.65	1104.29	9.45557	15.6635	3.13545	1293.38	2146.58	481.546	1.53203	2.54267	0.570401	15235.3	25264.9	5689.4	18.0466	29.9267	6.73921
Both	85 to 89	29.9503	50.0765	9.90401	0.198758	0.332321	0.0657256	270.898	452.421	89.618	1.79775	3.00238	0.594729	246.516	411.066	88.1931	0.566952	0.945395	0.202832	2224.94	3713.37	797.508	5.11706	8.54024	1.83416
Both	90 to 94	1.15585	1.96062	0.358213	0.0262336	0.0444988	0.00813011	8.09924	13.7266	2.51307	0.183823	0.311543	0.0570373	20.8492	36.2281	6.63175	0.123679	0.214907	0.0393399	145.754	252.943	46.3498	0.864618	1.50047	0.274949
Both	95 plus	0.0506409	0.0875637	0.0148789	0.00491924	0.00850591	0.00144533	0.266827	0.463484	0.0786233	0.0259195	0.0450227	0.00763743	1.81078	3.22616	0.515557	0.0379363	0.067589	0.0108011	9.34098	16.6805	2.66322	0.195696	0.349462	0.0557951
Female	15 to 19	0	0	0	0	0	0	0	0	0	0	0	0	0	0	0	0	0	0	0	0	0	0	0	0
Female	20 to 24	0	0	0	0	0	0	0	0	0	0	0	0	0	0	0	0	0	0	0	0	0	0	0	0
Female	25 to 29	21.7865	34.1666	10.1122	0.00989802	0.0155225	0.00459418	1349.78	2115.21	625.563	0.613231	0.960982	0.284205	21.1874	33.6811	8.89559	0.00704618	0.0112011	0.00295836	1314.24	2085.74	552.638	0.437072	0.693645	0.183788
Female	30 to 34	44.0423	69.2977	20.1619	0.0231602	0.0364411	0.0106024	2507.07	3945.24	1146.81	1.31837	2.07465	0.603065	54.1336	86.8	22.3724	0.0181317	0.0290731	0.00749349	3084.28	4939.83	1276.88	1.03306	1.65456	0.427684
Female	35 to 39	117.776	183.732	53.9558	0.0677897	0.105753	0.0310559	6118.22	9532.76	2800.39	3.52153	5.48687	1.61185	112.79	178.797	49.7273	0.0420173	0.0666071	0.0185248	5864.9	9292.97	2589.23	2.18484	3.4619	0.964563
Female	40 to 44	282.565	437.882	126.622	0.201677	0.312532	0.0903749	13293.8	20599.4	5959.65	9.48823	14.7025	4.25362	311.91	497.138	138.098	0.127467	0.203164	0.056436	14688.7	23401.9	6511.25	6.00277	9.56357	2.66093
Female	45 to 49	366.054	572.926	162.032	0.321412	0.503054	0.142271	15440.7	24131	6846.77	13.5576	21.1881	6.01176	693.295	1091.64	302.903	0.294482	0.46368	0.12866	29283.1	46121.9	12794.2	12.4382	19.5906	5.43442
Female	50 to 54	718.153	1121.36	312.471	0.684357	1.06859	0.297767	26873	41921.3	11717.5	25.6084	39.9486	11.166	1407.31	2225.36	610.802	0.641931	1.01507	0.278611	52745.3	83358.6	22880.5	24.0593	38.0232	10.4367
Female	55 to 59	909.296	1425.98	389.129	0.98438	1.54373	0.42126	29761.3	46707	12794.6	32.2188	50.5638	13.8511	1678.77	2665.07	702.11	0.891776	1.41571	0.372966	55027.4	87082.2	23053.8	29.2309	46.2587	12.2463
Female	60 to 64	1250.01	1988.1	515.328	1.52328	2.42273	0.627984	35127.3	55811.2	14509.2	42.8065	68.0122	17.6811	2421.74	3846.25	1016.49	1.51	2.3982	0.633798	68160.3	107968	28711.3	42.4991	67.3197	17.902
Female	65 to 69	1053.33	1678.63	422.615	1.5904	2.53451	0.638093	24863.1	39635.6	9989.11	37.5401	59.8447	15.0823	2384.02	3824.88	1001.27	1.76637	2.83394	0.741861	56287.9	90348.6	23695	41.705	66.9413	17.5561
Female	70 to 74	682.514	1093.43	271.159	1.45241	2.32685	0.577034	13183	21084.6	5240.59	28.0539	44.8686	11.1521	1974.81	3226.1	836.163	1.99509	3.25923	0.84475	38171.2	62296.9	16192	38.5632	62.9366	16.3583
Female	75 to 79	346.914	569.101	126.99	0.956973	1.56988	0.350306	5305.97	8698.56	1943.77	14.6367	23.9953	5.36194	918.885	1500.73	384.704	1.31554	2.14854	0.550768	14033.2	22991.2	5905.28	20.0909	32.9158	8.45439
Female	80 to 84	91.2125	151.658	30.1797	0.413888	0.688165	0.136944	1074.25	1784.1	354.551	4.87455	8.09556	1.60882	389.509	651.332	153.356	0.791934	1.32426	0.311798	4577.15	7637.33	1801.86	9.30606	15.5279	3.66347
Female	85 to 89	11.8156	20.032	3.69672	0.117036	0.198422	0.0366169	106.526	180.241	33.279	1.05516	1.78533	0.329637	89.0611	151.024	33.8816	0.327459	0.555283	0.124576	800.741	1355.27	306.658	2.94416	4.98306	1.12752
Female	90 to 94	0.581659	1.01117	0.176719	0.0183873	0.0319648	0.00558641	4.06133	7.04818	1.23502	0.128386	0.222806	0.0390413	10.5353	18.3383	3.40858	0.0912174	0.158777	0.0295123	73.335	127.465	23.8051	0.634951	1.10362	0.20611
Female	95 plus	0.0293019	0.0515116	0.00780864	0.00378316	0.00665065	0.00100817	0.153836	0.271893	0.0411188	0.0198618	0.035104	0.00530883	1.21134	2.18217	0.349181	0.0346407	0.0624037	0.00998555	6.22287	11.245	1.80067	0.177956	0.321574	0.0514937
Male	15 to 19	0	0	0	0	0	0	0	0	0	0	0	0	0	0	0	0	0	0	0	0	0	0	0	0
Male	20 to 24	0	0	0	0	0	0	0	0	0	0	0	0	0	0	0	0	0	0	0	0	0	0	0	0
Male	25 to 29	50.8502	81.357	22.6972	0.02283	0.0365266	0.0101903	3151.67	5039.26	1407.72	1.41499	2.26246	0.632019	57.2019	91.5908	25.767	0.0187685	0.0300518	0.00845439	3546.47	5687.17	1597.89	1.16363	1.86601	0.52428
Male	30 to 34	115.292	184.955	51.7984	0.0589835	0.0946228	0.0265001	6564.17	10530.9	2947.79	3.35823	5.3876	1.50809	142.938	225.501	64.5939	0.047147	0.0743801	0.0213059	8141.83	12851.5	3676.94	2.68553	4.23898	1.21281
Male	35 to 39	341.079	543.886	153.116	0.190542	0.303839	0.0855373	17718.7	28219.1	7955.59	9.89844	15.7644	4.44435	323.552	513.601	146.66	0.118717	0.18845	0.0538121	16823.4	26761.4	7629.04	6.17283	9.81927	2.79923
Male	40 to 44	940.461	1499.99	414.975	0.643341	1.0261	0.283872	44229.7	70417.6	19532.8	30.2562	48.1705	13.3618	871.623	1360.19	393.592	0.350409	0.546823	0.158231	41020.9	64031.4	18529.9	16.4912	25.7418	7.44935
Male	45 to 49	1565.97	2512.24	672.173	1.32128	2.11968	0.56714	66059	106039	28372.5	55.7366	89.4691	23.939	2188.72	3449.33	1001.5	0.918196	1.44704	0.420142	92411.8	145707	42309.2	38.7679	61.1257	17.7492
Male	50 to 54	3473.72	5544.09	1460.49	3.22678	5.14997	1.35667	129996	207441	54710.9	120.755	192.694	50.8216	4548.19	7130.08	2075.06	2.09029	3.2769	0.953676	170310	266768	77663.5	78.2726	122.603	35.6933
Male	55 to 59	4539.5	7291.61	1879.26	4.87893	7.83681	2.01978	148592	238649	61545	159.702	256.493	66.1468	6091.33	9699.25	2759.3	3.33293	5.30703	1.50978	199521	317921	90118.9	109.17	173.953	49.3094
Male	60 to 64	6219.07	10062.1	2543	7.91407	12.8045	3.23609	174886	283212	71508.9	222.551	360.401	90.9985	8800.88	13900	3962.73	5.78417	9.13546	2.60441	247668	391531	111636	162.774	257.324	73.3703
Male	65 to 69	4126.68	6735.68	1648.49	7.2072	11.7638	2.87908	97534.7	159559	38983.5	170.343	278.669	68.0843	8052.89	12751.4	3547.66	6.5144	10.3153	2.86989	190346	302040	83891.6	153.98	244.336	67.8642
Male	70 to 74	2177.18	3576.83	876.257	5.80248	9.53271	2.33534	42133.2	69400.2	16973.6	112.29	184.96	45.2367	5825.28	9354.68	2513.12	6.61185	10.6178	2.85246	112736	181022	48434.8	127.958	205.465	54.9748
Male	75 to 79	1013.83	1691.84	363.643	4.04592	6.75169	1.4512	15561.4	25938.8	5589.74	62.1014	103.515	22.3072	2539.98	4122.7	1046.02	4.44013	7.20689	1.82855	38938.4	63395.5	15959.1	68.0682	110.822	27.8981
Male	80 to 84	190.625	316.035	62.821	1.44613	2.39753	0.476578	2255.97	3746.09	741.883	17.1144	28.4189	5.62814	903.866	1500.07	331.383	2.56505	4.25699	0.94042	10658.2	17738.2	3909.76	30.2465	50.3386	11.0954
Male	85 to 89	18.1347	30.4054	6.2127	0.364659	0.611402	0.124927	164.372	275.458	56.3615	3.30524	5.53901	1.13334	157.455	262.845	54.7861	0.966971	1.6142	0.336456	1424.2	2368.01	496.138	8.74641	14.5426	3.04692
Male	90 to 94	0.574196	0.963849	0.19409	0.046208	0.0775651	0.0156192	4.03791	6.78875	1.36152	0.324948	0.54632	0.109567	10.3139	17.7717	3.15173	0.194312	0.334816	0.0593782	72.4188	124.475	22.1607	1.36436	2.3451	0.417505
Male	95 plus	0.021339	0.0360396	0.00697662	0.00837116	0.0141381	0.00273689	0.112991	0.190595	0.0368431	0.0443257	0.0747693	0.0144533	0.599438	1.05057	0.18355	0.0469654	0.0823114	0.014381	3.11811	5.46275	0.951839	0.2443	0.428001	0.0745756
